# Supplementary material for: Evidence of B Cell Clonality and Investigation Into Properties of the IgM in Patients With Schnitzler Syndrome
Source: Front Immunol. 2020 Dec 3;11:569006. doi: 10.3389/fimmu.2020.569006 (PMC7793813; doi:10.3389/fimmu.2020.569006)
Supplement: Supplementary file 4 [file Table_2.xlsx]

## Sheet:  SchS 3
	ranked according to z-score after filter application	unique location index						known autoantigen (acc. To CPA compilation from lit.)	Immunoglobulin chain on array	clone ID lookup on (use v3.1): https://collection.cdi-lab.com/public	if -100: artefact (filter out)	GST-650 stain on sample array (av of duplicate spots)	anti-IgM-488 on control array (av of duplicate spots)	anti-IgM-488 on sample array (av of duplicate spots)	… rel sd of duplicate spots of col O. Filter: has to be <0.35	absolute fluor difference 488 (col O - col N)	log 2 of col Q	relative fluor change 488 (col O / col N) . Filter: has to be >2	Signal/noise of IgM488 on sample array. Filter: has to be >2.5	z-score of col. R	i-score: sample signal rel to GST staining (colR/colM*10)
Sample	rank	HuProt Index	block	row	col	Gene name		AutoAg	IG	ID	Flag sam	GST sam	Prot con	Prot sam	rsd Prot sam	Prot s-c	log2 Prot s-c	Prot s/c	S/N Prot sam	z	i
SDK	1	13193	7	41	9	SRSF7	serine and arginine rich splicing factor 7	FALSE	FALSE	JHU06325.B7C9R41	0	22042	718	65476	0	64758	15.98	91.2	243.6	5.99	29.4
SDK	2	30983	16	39	7	UBL7	ubiquitin like 7	FALSE	FALSE	JHU14164.B16C7R39	0	65524	1179	65482	0	64303	15.97	55.5	778.1	5.99	9.8
SDK	3	18376	10	17	8	CNKSR1	connector enhancer of kinase suppressor of Ras 1	FALSE	FALSE	JHU08559.B10C8R17	0	45948	569	39375	0.06	38806	15.24	69.2	1066.7	5.62	8.4
SDK	4	16193	9	11	1	OGFR	opioid growth factor receptor	FALSE	FALSE	JHU08317.B9C1R11	0	48212	296	35837	0.08	35541	15.12	121.1	1016.7	5.55	7.4
SDK	5	10130	6	7	18	PNPO	pyridoxamine 5'-phosphate oxidase	FALSE	FALSE	JHU04578.B6C18R7	0	64331	1406	31743	0.06	30337	14.89	22.6	850.9	5.44	4.7
SDK	6	40088	21	13	24	OXR1	oxidation resistance 1	FALSE	FALSE	JHU18389.B21C24R13	0	62852	615	19224	0.14	18609	14.18	31.3	419.5	5.07	3
SDK	7	21535	11	53	31	DAXX	death domain associated protein	FALSE	FALSE	JHU11066.B11C31R53	0	38168	436	16194	0.14	15758	13.94	37.1	331.3	4.95	4.1
SDK	8	3463	2	47	7	PDZD3	PDZ domain containing 3	FALSE	FALSE	JHU03043.B2C7R47	0	44908	1336	16398	0.02	15062	13.88	12.3	526	4.92	3.4
SDK	9	30469	16	23	5	RHBDF1	rhomboid 5 homolog 1	FALSE	FALSE	JHU12700.B16C5R23	0	13420	186	13660	0.19	13474	13.72	73.4	230.5	4.84	10
SDK	10	25629	13	57	29	RTN4	reticulon 4	FALSE	FALSE	JHU15075.B13C29R57	0	63102	578	13414	0.02	12836	13.65	23.2	265.3	4.8	2
SDK	11	1502	1	47	30	CYB5R3	cytochrome b5 reductase 3	FALSE	FALSE	JHU03006.B1C30R47	0	65262	1766	12054	0.02	10288	13.33	6.8	159	4.64	1.6
SDK	12	34829	18	35	13	SMARCC1	SWI/SNF related, matrix associated, actin dependent regulator of chromatin subfamily c member 1	FALSE	FALSE	JHU19854.B18C13R35	0	65526	954	10312	0.02	9358	13.19	10.8	99.6	4.56	1.4
SDK	13	30797	16	33	13	TRIM16	tripartite motif containing 16	FALSE	FALSE	JHU13780.B16C13R33	0	60872	1820	10645	0.1	8825	13.11	5.8	166.3	4.52	1.4
SDK	14	30426	16	21	26	TRAPPC12	trafficking protein particle complex 12	FALSE	FALSE	JHU12719.B16C26R21	0	11838	74	5228	0.1	5154	12.33	70.6	99.4	4.12	4.4
SDK	15	23320	12	47	24	CNNM1	cyclin and CBS domain divalent metal cation transport mediator 1	FALSE	FALSE	JHU10582.B12C24R47	0	63316	1190	6096	0.01	4906	12.26	5.1	139.7	4.09	0.8
SDK	16	30423	16	21	23	TRAPPC12	trafficking protein particle complex 12	FALSE	FALSE	JHU12719.B16C23R21	0	9539	74	4942	0.01	4868	12.25	66.8	173.2	4.08	5.1
SDK	17	3142	2	37	6	FAM53C	family with sequence similarity 53 member C	FALSE	FALSE	JHU02529.B2C6R37	0	47344	1173	5753	0.01	4580	12.16	4.9	178.1	4.04	1
SDK	18	27485	14	53	29	ZFP36L2	ZFP36 ring finger protein like 2	FALSE	FALSE	JHU14705.B14C29R53	0	13192	260	4423	0.12	4163	12.02	17	180.7	3.96	3.2
SDK	19	48394	24	51	10	SNX4	sorting nexin 4	FALSE	FALSE	JHU01424.B24C10R51	0	52812	670	4629	0.01	3959	11.95	6.9	155.5	3.93	0.7
SDK	20	1292	1	41	12	ND	#N/A	FALSE	FALSE	JHU02334.B1C12R41	0	65066	836	4778	0.05	3942	11.94	5.7	137	3.92	0.6
SDK	21	14785	8	29	1	FAM131B	family with sequence similarity 131 member B	FALSE	FALSE	JHU05594.B8C1R29	0	65528	1530	5403	0.11	3873	11.92	3.5	170.8	3.91	0.6
SDK	22	13332	7	45	20	SART3	squamous cell carcinoma antigen recognized by T-cells 3	FALSE	FALSE	JHU06610.B7C20R45	0	65521	1342	5106	0.15	3764	11.88	3.8	173.5	3.89	0.6
SDK	23	30046	16	9	30	CREB3L1	cAMP responsive element binding protein 3 like 1	FALSE	FALSE	JHU12173.B16C30R9	0	15752	162	3283	0.11	3121	11.61	20.3	121.5	3.75	2
SDK	24	28060	15	9	28	ZBTB46	zinc finger and BTB domain containing 46	FALSE	FALSE	JHU12250.B15C28R9	0	28820	555	3590	0.22	3035	11.57	6.5	17.5	3.73	1.1
SDK	25	46805	24	1	21	TESK1	testis-specific kinase 1	FALSE	FALSE	JHU17277.B24C21R1	0	9302	217	3086	0.04	2869	11.49	14.2	132.6	3.69	3.1
SDK	26	4609	3	21	1	CD74	CD74 molecule	FALSE	FALSE	JHU01357.B3C1R21	0	3286	92	2826	0.07	2734	11.42	30.7	98.4	3.66	8.3
SDK	27	30173	16	13	29	ZNF428	zinc finger protein 428	FALSE	FALSE	JHU12441.B16C29R13	-50	65421	776	3484	0.01	2708	11.4	4.5	27	3.65	0.4
SDK	28	15512	8	51	24	RPUSD2	RNA pseudouridylate synthase domain containing 2	FALSE	FALSE	JHU07170.B8C24R51	0	65516	1817	4414	0.04	2597	11.34	2.4	10.9	3.62	0.4
SDK	29	3267	2	41	3	MAGEA11	MAGE family member A11	FALSE	FALSE	JHU02306.B2C3R41	-50	62400	1257	3696	0.16	2439	11.25	2.9	21.8	3.57	0.4
SDK	30	27999	15	7	31	EGFLAM	EGF like, fibronectin type III and laminin G domains	FALSE	FALSE	JHU12185.B15C31R7	0	31400	578	2986	0.1	2408	11.23	5.2	64.3	3.56	0.8
SDK	31	48150	24	43	22	FSCB	fibrous sheath CABYR binding protein	FALSE	FALSE	JHU06830.B24C22R43	0	10816	80	2504	0.31	2424	11.24	31.3	101.9	3.56	2.2
SDK	32	38412	20	23	12	FAM131B	family with sequence similarity 131 member B	FALSE	FALSE	JHU16409.B20C12R23	0	65040	798	3178	0.01	2380	11.22	4	34.9	3.55	0.4
SDK	33	28998	15	39	6	ARHGEF1	Rho guanine nucleotide exchange factor 1	FALSE	FALSE	JHU13985.B15C6R39	0	21770	396	2738	0.07	2342	11.19	6.9	56.2	3.54	1.1
SDK	34	665	1	21	25	ZNF394	zinc finger protein 394	FALSE	FALSE	JHU01440.B1C25R21	0	4652	40	2250	0.04	2210	11.11	56.2	29.1	3.5	4.8
SDK	35	2893	2	29	13	PARP11	poly(ADP-ribose) polymerase family member 11	FALSE	FALSE	JHU01887.B2C13R29	0	14438	632	2841	0	2209	11.11	4.5	70.1	3.5	1.5
SDK	36	11730	6	57	18	SIAH1	siah E3 ubiquitin protein ligase 1	FALSE	FALSE	JHU07371.B6C18R57	0	31644	910	3135	0.28	2225	11.12	3.4	62.9	3.5	0.7
SDK	37	15320	8	45	24	ND	#N/A	FALSE	FALSE	JHU06777.B8C24R45	0	47619	448	2574	0.32	2126	11.05	5.7	44	3.47	0.4
SDK	38	45726	23	41	30	ATF1	activating transcription factor 1	FALSE	FALSE	JHU07971.B23C30R41	0	16362	160	2278	0.03	2118	11.05	14.2	69.9	3.47	1.3
SDK	39	49044	24	71	20	LATS2	large tumor suppressor kinase 2	FALSE	FALSE	JHU25880.B24C20R71	0	10596	358	2348	0.12	1990	10.96	6.6	99.4	3.42	1.9
SDK	40	32094	17	11	30	RILPL1	Rab interacting lysosomal protein like 1	FALSE	FALSE	JHU15985.B17C30R11	0	55554	876	2680	0.06	1804	10.82	3.1	98.1	3.35	0.3
SDK	41	42510	22	15	14	PARP1	poly(ADP-ribose) polymerase 1	FALSE	FALSE	JHU18304.B22C14R15	0	2930	26	1768	0.11	1742	10.77	68	53.5	3.32	5.9
SDK	42	338	1	11	18	ZMYM3	zinc finger MYM-type containing 3	FALSE	FALSE	JHU00766.B1C18R11	0	54804	629	2288	0.01	1659	10.7	3.6	49.8	3.29	0.3
SDK	43	43332	22	41	4	DPP10	dipeptidyl peptidase like 10	FALSE	FALSE	JHU06843.B22C4R41	0	13042	134	1736	0.11	1602	10.65	13	35.5	3.26	1.2
SDK	44	7940	5	1	4	PTPN4	protein tyrosine phosphatase, non-receptor type 4	FALSE	FALSE	JHU04103.B5C4R1	0	8416	196	1745	0.01	1549	10.6	8.9	90.8	3.24	1.8
SDK	45	9804	5	59	12	TEKT2	tektin 2	FALSE	FALSE	JHU07669.B5C12R59	0	27444	292	1802	0.11	1510	10.56	6.2	65.2	3.22	0.6
SDK	46	42140	22	3	28	TLK1	tousled like kinase 1	FALSE	FALSE	JHU17279.B22C28R3	0	14400	392	1869	0.26	1477	10.53	4.8	10	3.2	1
SDK	47	27088	14	41	16	SSH3	slingshot protein phosphatase 3	FALSE	FALSE	JHU14056.B14C16R41	0	43402	495	1908	0.24	1413	10.46	3.9	50.2	3.16	0.3
SDK	48	46481	23	65	17	SRA1	steroid receptor RNA activator 1	FALSE	FALSE	JHU24521.B23C17R65	0	63196	929	2290	0.2	1361	10.41	2.5	80	3.14	0.2
SDK	49	5711	3	55	15	BAG6	BCL2 associated athanogene 6	FALSE	FALSE	JHU03468.B3C15R55	0	65456	1214	2566	0.21	1352	10.4	2.1	40.1	3.13	0.2
SDK	50	46940	24	5	28	TLK1	tousled like kinase 1	FALSE	FALSE	JHU17279.B24C28R5	0	24251	432	1762	0.03	1330	10.38	4.1	13.4	3.12	0.5
SDK	51	6548	4	19	20	ZFP36	ZFP36 ring finger protein	FALSE	FALSE	JHU01246.B4C20R19	0	21496	258	1538	0.06	1280	10.32	6	39.7	3.09	0.6
SDK	52	25104	13	41	16	EDC4	enhancer of mRNA decapping 4	FALSE	FALSE	JHU14195.B13C16R41	0	24272	253	1528	0.12	1275	10.32	6	34.6	3.09	0.5
SDK	53	19218	10	43	18	RILPL1	Rab interacting lysosomal protein like 1	FALSE	FALSE	JHU10682.B10C18R43	0	14824	292	1526	0.17	1234	10.27	5.2	44.5	3.07	0.8
SDK	54	32579	17	27	3	SRSF5	serine and arginine rich splicing factor 5	FALSE	FALSE	JHU04389.B17C3R27	0	6598	162	1322	0.16	1160	10.18	8.2	63.8	3.02	1.8
SDK	55	36748	19	33	12	Irx5	iroquois homeobox 5	FALSE	FALSE	JHU19581.B19C12R33	0	18484	321	1392	0.02	1071	10.06	4.3	46.1	2.96	0.6
SDK	56	16923	9	33	27	ADAM2	ADAM metallopeptidase domain 2	FALSE	FALSE	JHU09696.B9C27R33	0	9038	110	1170	0.06	1060	10.05	10.6	36.4	2.95	1.2
SDK	57	11934	7	1	30	IKZF2	IKAROS family zinc finger 2	FALSE	FALSE	JHU04167.B7C30R1	0	6752	86	1120	0.18	1034	10.01	13	33	2.93	1.5
SDK	58	21718	11	59	22	MLX	MLX, MAX dimerization protein	FALSE	FALSE	JHU11284.B11C22R59	0	37527	416	1431	0.22	1015	9.99	3.4	16.8	2.92	0.3
SDK	59	28493	15	23	13	NR6A1	nuclear receptor subfamily 6 group A member 1	FALSE	FALSE	JHU12981.B15C13R23	0	9134	96	1103	0.11	1007	9.98	11.5	27.7	2.92	1.1
SDK	60	29203	15	45	19	CREM	cAMP responsive element modulator	FALSE	FALSE	JHU14387.B15C19R45	0	11500	108	1118	0.25	1010	9.98	10.4	32.5	2.92	0.9
SDK	61	27140	14	43	4	CREM	cAMP responsive element modulator	FALSE	FALSE	JHU14386.B14C4R43	0	9088	82	1044	0.07	962	9.91	12.7	34.4	2.88	1.1
SDK	62	15499	8	51	11	ZNF384	zinc finger protein 384	FALSE	FALSE	JHU07197.B8C11R51	0	12922	136	1062	0	926	9.85	7.8	15.4	2.85	0.7
SDK	63	16093	9	7	29	NR2E1	nuclear receptor subfamily 2 group E member 1	FALSE	FALSE	JHU08214.B9C29R7	0	3858	222	1139	0.11	917	9.84	5.1	41.2	2.85	2.4
SDK	64	36766	19	33	30	DMTF1	cyclin D binding myb like transcription factor 1	FALSE	FALSE	JHU19803.B19C30R33	0	14888	218	1116	0.13	898	9.81	5.1	36.9	2.83	0.6
SDK	65	27284	14	47	20	MITF	melanogenesis associated transcription factor	TRUE	FALSE	JHU14217.B14C20R47	0	13730	102	977	0.03	875	9.77	9.6	28.8	2.81	0.6
SDK	66	38787	20	35	3	Bhlhe22	basic helix-loop-helix family member e22	FALSE	FALSE	JHU19562.B20C3R35	0	4941	56	920	0.01	864	9.75	16.4	20.7	2.8	1.7
SDK	67	46919	24	5	7	TLK1	tousled like kinase 1	FALSE	FALSE	JHU17279.B24C7R5	0	10526	282	1137	0.21	855	9.74	4	4.4	2.79	0.8
SDK	68	9485	5	49	13	MAFK	MAF bZIP transcription factor K	FALSE	FALSE	JHU07252.B5C13R49	0	17198	168	1002	0.22	834	9.7	6	35.1	2.77	0.5
SDK	69	32864	17	35	32	LHX5	LIM homeobox 5	FALSE	FALSE	JHU19659.B17C32R35	0	6925	156	960	0.11	804	9.65	6.2	21.4	2.75	1.2
SDK	70	31249	16	47	17	MAX	MYC associated factor X	FALSE	FALSE	JHU14319.B16C17R47	0	9039	80	866	0.03	786	9.62	10.8	26.4	2.73	0.9
SDK	71	31899	17	5	27	OLIG2	oligodendrocyte transcription factor 2	FALSE	FALSE	JHU15443.B17C27R5	0	27264	635	1384	0.12	749	9.55	2.2	35.5	2.7	0.3
SDK	72	33996	18	9	12	THRB	thyroid hormone receptor beta	FALSE	FALSE	JHU15761.B18C12R9	0	14104	260	1008	0.01	748	9.55	3.9	32.6	2.7	0.5
SDK	73	26773	14	31	21	ATF7	activating transcription factor 7	FALSE	FALSE	JHU13696.B14C21R31	0	30253	383	1126	0.07	743	9.54	2.9	33.8	2.69	0.2
SDK	74	38350	20	21	14	NG_015859.1_frag	0	FALSE	FALSE	JHU16515.B20C14R21	0	9984	462	1205	0.2	743	9.54	2.6	37.2	2.69	0.7
SDK	75	36620	19	29	12	NOP56_frag	NOP56 ribonucleoprotein	FALSE	FALSE	JHU02459.B19C12R29	0	6674	100	830	0.09	730	9.51	8.3	29.4	2.68	1.1
SDK	76	45709	23	41	13	HOXA1	homeobox A1	FALSE	FALSE	JHU08864.B23C13R41	0	7794	128	838	0.25	710	9.47	6.5	21.6	2.66	0.9
SDK	77	27972	15	7	4	ITPKB	inositol-trisphosphate 3-kinase B	FALSE	FALSE	JHU12104.B15C4R7	0	37246	631	1320	0.14	689	9.43	2.1	26.2	2.64	0.2
SDK	78	16846	9	31	14	DLX6	distal-less homeobox 6	FALSE	FALSE	JHU09722.B9C14R31	0	8882	66	724	0.12	658	9.36	11	19.8	2.6	0.7
SDK	79	21581	11	55	13	MITF	melanogenesis associated transcription factor	TRUE	FALSE	JHU11473.B11C13R55	0	15813	330	970	0.06	640	9.32	2.9	25.3	2.58	0.4
SDK	80	25998	14	7	14	HNF4A	hepatocyte nuclear factor 4 alpha	FALSE	FALSE	JHU12016.B14C14R7	0	8050	97	720	0.02	623	9.28	7.4	18.3	2.56	0.8
SDK	81	11616	6	53	32	NR6A1	nuclear receptor subfamily 6 group A member 1	FALSE	FALSE	JHU12981.B6C32R53	0	3474	85	699	0.03	614	9.26	8.2	9.5	2.55	1.8
SDK	82	21648	11	57	16	PBX2	PBX homeobox 2	FALSE	FALSE	JHU11385.B11C16R57	0	44900	560	1156	0.25	596	9.22	2.1	34.7	2.53	0.1
SDK	83	2586	2	19	26	IKZF1	IKAROS family zinc finger 1	FALSE	FALSE	JHU01187.B2C26R19	0	11739	114	693	0.15	579	9.18	6.1	18.2	2.51	0.5
SDK	84	5195	3	39	11	SRSF6	serine and arginine rich splicing factor 6	FALSE	FALSE	JHU02571.B3C11R39	0	3296	53	638	0.18	585	9.19	12	26.4	2.51	1.8

## Sheet: SchS -1
	ranked according to z-score after filter application	unique location index						known autoantigen (acc. To CPA compilation from lit.)	Immunoglobulin chain on array	clone ID lookup on (use v3.1): https://collection.cdi-lab.com/public	if -100: artefact (filter out)	GST-650 stain on sample array (av of duplicate spots)	anti-IgM-488 on control array (av of duplicate spots)	anti-IgM-488 on sample array (av of duplicate spots)	… rel sd of duplicate spots of col O. Filter: has to be <0.35	absolute fluor difference 488 (col O - col N)	log 2 of col Q	relative fluor change 488 (col O / col N) . Filter: has to be >2	Signal/noise of IgM488 on sample array. Filter: has to be >2.5	z-score of col. R	i-score: sample signal rel to GST staining (colR/colM*10)
Sample	rank	HuProt Index	block	row	col	Gene name		AutoAg	IG	ID	Flag sam	GST sam	Prot con	Prot sam	rsd Prot sam	Prot s-c	log2 Prot s-c	Prot s/c	S/N Prot sam	z	i
B2	1	16129	9	9	1	FBXO2	F-box protein 2	FALSE	FALSE	JHU08293.B9C1R9	0	38464	909	10050	0.05	9141	13.16	11.1	433.6	4.67	2.4
B2	2	43332	22	41	4	DPP10	dipeptidyl peptidase like 10	FALSE	FALSE	JHU06843.B22C4R41	0	9678	134	4986	0.26	4852	12.24	37.2	75.6	4.21	5
B2	3	45726	23	41	30	ATF1	activating transcription factor 1	FALSE	FALSE	JHU07971.B23C30R41	0	12422	160	4352	0.08	4192	12.03	27.2	114.5	4.1	3.4
B2	4	29203	15	45	19	CREM	cAMP responsive element modulator	FALSE	FALSE	JHU14387.B15C19R45	0	14197	108	4010	0.08	3902	11.93	37.1	121.9	4.05	2.7
B2	5	46919	24	5	7	TLK1	tousled like kinase 1	FALSE	FALSE	JHU17279.B24C7R5	0	14578	282	3814	0.02	3532	11.79	13.5	12	3.98	2.4
B2	6	25104	13	41	16	EDC4	enhancer of mRNA decapping 4	FALSE	FALSE	JHU14195.B13C16R41	0	20498	253	3564	0.29	3311	11.69	14.1	116.4	3.93	1.6
B2	7	28493	15	23	13	NR6A1	nuclear receptor subfamily 6 group A member 1	FALSE	FALSE	JHU12981.B15C13R23	0	9342	96	3401	0.18	3305	11.69	35.4	66.7	3.93	3.5
B2	8	27088	14	41	16	SSH3	slingshot protein phosphatase 3	FALSE	FALSE	JHU14056.B14C16R41	0	37194	495	3698	0.04	3203	11.65	7.5	58.5	3.91	0.9
B2	9	46940	24	5	28	TLK1	tousled like kinase 1	FALSE	FALSE	JHU17279.B24C28R5	0	19926	432	3531	0.05	3099	11.6	8.2	20	3.88	1.6
B2	10	15499	8	51	11	ZNF384	zinc finger protein 384	FALSE	FALSE	JHU07197.B8C11R51	0	12617	136	3118	0.04	2982	11.54	22.9	32.1	3.85	2.4
B2	11	32864	17	35	32	LHX5	LIM homeobox 5	FALSE	FALSE	JHU19659.B17C32R35	0	4796	156	3118	0.1	2962	11.53	20	107.1	3.85	6.2
B2	12	21718	11	59	22	MLX	MLX, MAX dimerization protein	FALSE	FALSE	JHU11284.B11C22R59	0	39818	416	3320	0.1	2904	11.5	8	56.3	3.83	0.7
B2	13	38597	20	29	5	THRA	thyroid hormone receptor, alpha	FALSE	FALSE	JHU02483.B20C5R29	0	7904	106	2939	0.21	2833	11.47	27.7	27.8	3.82	3.6
B2	14	31249	16	47	17	MAX	MYC associated factor X	FALSE	FALSE	JHU14319.B16C17R47	0	9911	80	2755	0.17	2675	11.39	34.4	97.4	3.78	2.7
B2	15	11616	6	53	32	NR6A1	nuclear receptor subfamily 6 group A member 1	FALSE	FALSE	JHU12981.B6C32R53	0	4568	85	2680	0.19	2595	11.34	31.5	34.1	3.75	5.7
B2	16	16093	9	7	29	NR2E1	nuclear receptor subfamily 2 group E member 1	FALSE	FALSE	JHU08214.B9C29R7	0	3490	222	2788	0.13	2566	11.33	12.6	55.5	3.75	7.4
B2	17	26773	14	31	21	ATF7	activating transcription factor 7	FALSE	FALSE	JHU13696.B14C21R31	0	39664	383	2971	0.19	2588	11.34	7.8	42.9	3.75	0.7
B2	18	42140	22	3	28	TLK1	tousled like kinase 1	FALSE	FALSE	JHU17279.B22C28R3	0	10932	392	2946	0.14	2554	11.32	7.5	26	3.74	2.3
B2	19	38787	20	35	3	Bhlhe22	basic helix-loop-helix family member e22	FALSE	FALSE	JHU19562.B20C3R35	0	5020	56	2542	0.06	2486	11.28	45.4	15.2	3.72	5
B2	20	48915	24	67	19	Hep B Protein X	#N/A	FALSE	FALSE	auto-antigen_no_GST_tag	-50	150	142	2563	0.09	2421	11.24	18	6.7	3.7	n/a
B2	21	27284	14	47	20	MITF	melanogenesis associated transcription factor	TRUE	FALSE	JHU14217.B14C20R47	0	13164	102	2376	0.03	2274	11.15	23.3	109.4	3.66	1.7
B2	22	21393	11	49	17	H2AFY	H2A histone family member Y	FALSE	FALSE	JHU10883.B11C17R49	0	13288	278	2534	0.02	2256	11.14	9.1	93.7	3.65	1.7
B2	23	2893	2	29	13	PARP11	poly(ADP-ribose) polymerase family member 11	FALSE	FALSE	JHU01887.B2C13R29	0	12090	632	2853	0	2221	11.12	4.5	86.7	3.64	1.8
B2	24	22353	12	17	17	RBM12	RNA binding motif protein 12	FALSE	FALSE	JHU08611.B12C17R17	0	53114	912	3134	0.01	2222	11.12	3.4	89.5	3.64	0.4
B2	25	2586	2	19	26	IKZF1	IKAROS family zinc finger 1	FALSE	FALSE	JHU01187.B2C26R19	0	9986	114	2234	0.07	2120	11.05	19.6	52.7	3.61	2.1
B2	26	31899	17	5	27	OLIG2	oligodendrocyte transcription factor 2	FALSE	FALSE	JHU15443.B17C27R5	0	26714	635	2734	0.03	2099	11.04	4.3	58.8	3.6	0.8
B2	27	9485	5	49	13	MAFK	MAF bZIP transcription factor K	FALSE	FALSE	JHU07252.B5C13R49	0	15168	168	2154	0.26	1986	10.96	12.8	85.2	3.56	1.3
B2	28	25998	14	7	14	HNF4A	hepatocyte nuclear factor 4 alpha	FALSE	FALSE	JHU12016.B14C14R7	0	7030	97	2078	0.07	1981	10.95	21.4	56.1	3.56	2.8
B2	29	38745	20	33	25	Onecut1	one cut homeobox 1	FALSE	FALSE	JHU19759.B20C25R33	0	3357	46	2023	0.18	1977	10.95	44	24	3.56	5.9
B2	30	23043	12	39	3	SULT2B1	sulfotransferase family 2B member 1	FALSE	FALSE	JHU10060.B12C3R39	0	45877	530	2452	0.08	1922	10.91	4.6	56.1	3.54	0.4
B2	31	21405	11	49	29	CCNB2	cyclin B2	FALSE	FALSE	JHU10857.B11C29R49	0	14989	288	2162	0.21	1874	10.87	7.5	69.5	3.52	1.3
B2	32	6537	4	19	9	CREB1	cAMP responsive element binding protein 1	FALSE	FALSE	JHU01281.B4C9R19	0	5854	68	1852	0.08	1784	10.8	27.2	46	3.48	3
B2	33	25094	13	41	6	USF2	upstream transcription factor 2, c-fos interacting	FALSE	FALSE	JHU14064.B13C6R41	0	13130	160	1952	0.21	1792	10.81	12.2	74.9	3.48	1.4
B2	34	8837	5	29	5	H2AFY	H2A histone family member Y	FALSE	FALSE	JHU05403.B5C5R29	0	7991	147	1887	0.15	1740	10.76	12.8	69.6	3.46	2.2
B2	35	21648	11	57	16	PBX2	PBX homeobox 2	FALSE	FALSE	JHU11385.B11C16R57	0	42094	560	2305	0.02	1745	10.77	4.1	31.3	3.46	0.4
B2	36	33996	18	9	12	THRB	thyroid hormone receptor beta	FALSE	FALSE	JHU15761.B18C12R9	0	12232	260	1970	0.1	1710	10.74	7.6	68	3.45	1.4
B2	37	31258	16	47	26	ZBTB18	zinc finger and BTB domain containing 18	FALSE	FALSE	JHU14262.B16C26R47	0	30800	366	2070	0.08	1704	10.73	5.7	16.4	3.44	0.6
B2	38	11473	6	49	17	PPARG	peroxisome proliferator activated receptor gamma	FALSE	FALSE	JHU07077.B6C17R49	0	21682	261	1927	0.05	1666	10.7	7.4	53.8	3.43	0.8
B2	39	21132	11	41	12	COL4A5	collagen type IV alpha 5 chain	FALSE	FALSE	JHU09997.B11C12R41	0	5893	172	1808	0.01	1636	10.68	10.5	62.5	3.42	2.8
B2	40	42510	22	15	14	PARP1	poly(ADP-ribose) polymerase 1	FALSE	FALSE	JHU18304.B22C14R15	0	2256	26	1620	0.18	1594	10.64	62.3	48.4	3.4	7.1
B2	41	16846	9	31	14	DLX6	distal-less homeobox 6	FALSE	FALSE	JHU09722.B9C14R31	0	8279	66	1646	0.04	1580	10.63	24.9	48.1	3.39	1.9
B2	42	15108	8	39	4	ZCWPW1	zinc finger CW-type and PWWP domain containing 1	FALSE	FALSE	JHU06429.B8C4R39	0	7546	78	1634	0.01	1556	10.6	20.9	63.8	3.38	2.1
B2	43	36620	19	29	12	NOP56_frag	NOP56 ribonucleoprotein	FALSE	FALSE	JHU02459.B19C12R29	0	4644	100	1637	0.12	1537	10.59	16.4	28.5	3.37	3.3
B2	44	28039	15	9	7	FEV	FEV, ETS transcription factor	FALSE	FALSE	JHU12191.B15C7R9	0	4355	98	1593	0.07	1495	10.55	16.3	51.6	3.35	3.4
B2	45	23298	12	47	2	SLC37A1	solute carrier family 37 member 1	FALSE	FALSE	JHU10440.B12C2R47	0	456	25	1497	0.13	1472	10.52	59.9	29.7	3.34	32.3
B2	46	43730	22	53	18	BARX1	BARX homeobox 1	FALSE	FALSE	JHU03367.B22C18R53	0	41733	1016	2461	0.23	1445	10.5	2.4	42.6	3.33	0.3
B2	47	12828	7	29	28	TTLL2	tubulin tyrosine ligase like 2	FALSE	FALSE	JHU09877.B7C28R29	0	636	54	1496	0.02	1442	10.49	27.7	33.8	3.32	22.7
B2	48	27083	14	41	11	SCAF4	SR-related CTD associated factor 4	FALSE	FALSE	JHU14048.B14C11R41	0	23130	259	1690	0.21	1431	10.48	6.5	55.2	3.32	0.6
B2	49	41566	21	59	30	WIPF1	WAS/WASL interacting protein family member 1	FALSE	FALSE	JHU25143.B21C30R59	0	29830	1110	2489	0.07	1379	10.43	2.2	62.5	3.29	0.5
B2	50	12113	7	7	17	TFAP4	transcription factor AP-4	FALSE	FALSE	JHU04402.B7C17R7	0	3485	133	1489	0.05	1356	10.41	11.2	56.7	3.28	3.9
B2	51	22786	12	31	2	ARHGAP26	Rho GTPase activating protein 26	FALSE	FALSE	JHU09604.B12C2R31	0	19900	151	1498	0.08	1347	10.4	9.9	7.7	3.28	0.7
B2	52	27402	14	51	10	CREM	cAMP responsive element modulator	FALSE	FALSE	JHU14820.B14C10R51	0	9260	120	1466	0.03	1346	10.39	12.2	50	3.27	1.5
B2	53	16130	9	9	2	SOX8	SRY-box 8	FALSE	FALSE	JHU08140.B9C2R9	0	12648	138	1459	0.08	1321	10.37	10.6	61.7	3.26	1
B2	54	30620	16	27	28	CPSF4	cleavage and polyadenylation specific factor 4	FALSE	FALSE	JHU13331.B16C28R27	0	25229	743	2053	0.01	1310	10.36	2.8	24.7	3.26	0.5
B2	55	11934	7	1	30	IKZF2	IKAROS family zinc finger 2	FALSE	FALSE	JHU04167.B7C30R1	0	3850	86	1387	0.13	1301	10.35	16.1	62.5	3.25	3.4
B2	56	45709	23	41	13	HOXA1	homeobox A1	FALSE	FALSE	JHU08864.B23C13R41	0	5869	128	1428	0.09	1300	10.34	11.2	31	3.25	2.2
B2	57	11669	6	55	21	TMEM86A	transmembrane protein 86A	FALSE	FALSE	JHU07379.B6C21R55	0	17552	252	1497	0.26	1245	10.28	5.9	50	3.22	0.7
B2	58	27161	14	43	25	CREM	cAMP responsive element modulator	FALSE	FALSE	JHU14383.B14C25R43	0	5208	61	1285	0.33	1224	10.26	21.1	46	3.21	2.4
B2	59	2698	2	23	10	ELK3	ELK3, ETS transcription factor	FALSE	FALSE	JHU01472.B2C10R23	0	2718	30	1201	0.06	1171	10.19	40	45.9	3.17	4.3
B2	60	21327	11	47	15	GRHL2	grainyhead like transcription factor 2	FALSE	FALSE	JHU10396.B11C15R47	0	12209	158	1304	0.05	1146	10.16	8.3	22.9	3.16	0.9
B2	61	29445	15	53	5	PROP1	PROP paired-like homeobox 1	FALSE	FALSE	JHU14584.B15C5R53	0	4596	146	1272	0.04	1126	10.14	8.7	36.3	3.15	2.4
B2	62	40786	21	35	18	COL4A3	collagen type IV alpha 3 chain	TRUE	FALSE	JHU18065.B21C18R35	0	14748	226	1357	0.12	1131	10.14	6	38.5	3.15	0.8
B2	63	44624	23	7	16	FOXK2	forkhead box K2	FALSE	FALSE	JHU16737.B23C16R7	0	16162	136	1252	0.12	1116	10.12	9.2	45.5	3.14	0.7
B2	64	11077	6	37	5	ND	#N/A	FALSE	FALSE	JHU06199.B6C5R37	0	14636	162	1266	0.08	1104	10.11	7.8	43.5	3.13	0.8
B2	65	11666	6	55	18	FAM168A	family with sequence similarity 168 member A	FALSE	FALSE	JHU07342.B6C18R55	0	19133	306	1389	0.28	1083	10.08	4.5	17.5	3.12	0.6
B2	66	27616	14	57	32	ACSS2	acyl-CoA synthetase short chain family member 2	FALSE	FALSE	JHU15004.B14C32R57	0	4428	80	1172	0.13	1092	10.09	14.7	29.8	3.12	2.5
B2	67	23450	12	51	26	LHX2	LIM homeobox 2	FALSE	FALSE	JHU10785.B12C26R51	0	1591	22	1098	0.15	1076	10.07	49.9	9.7	3.11	6.8
B2	68	26703	14	29	15	TFAP2E	transcription factor AP-2 epsilon	FALSE	FALSE	JHU13103.B14C15R29	0	46640	625	1646	0.09	1021	10	2.6	38.1	3.08	0.2
B2	69	27864	15	3	24	RFX4	regulatory factor X4	FALSE	FALSE	JHU11778.B15C24R3	0	10422	92	1108	0.07	1016	9.99	12	41.3	3.07	1
B2	70	17945	10	3	25	FAM46D	family with sequence similarity 46 member D	FALSE	FALSE	JHU07900.B10C25R3	0	12392	172	1162	0	990	9.95	6.8	32.1	3.05	0.8
B2	71	31240	16	47	8	TIMELESS	timeless circadian clock	FALSE	FALSE	JHU14349.B16C8R47	0	23880	334	1318	0.15	984	9.94	3.9	16.4	3.05	0.4
B2	72	20320	11	15	32	GMEB1	glucocorticoid modulatory element binding protein 1	FALSE	FALSE	JHU08584.B11C32R15	0	30344	268	1238	0.2	970	9.92	4.6	32.5	3.04	0.3
B2	73	38786	20	35	2	Esrrb	estrogen related receptor beta	FALSE	FALSE	JHU19571.B20C2R35	0	6760	70	1031	0.08	961	9.91	14.7	9	3.03	1.4
B2	74	9496	5	49	24	IRF9	interferon regulatory factor 9	FALSE	FALSE	JHU07149.B5C24R49	0	36793	332	1276	0.06	944	9.88	3.8	28.7	3.02	0.3
B2	75	11087	6	37	15	USF1	upstream transcription factor 1	FALSE	FALSE	JHU06233.B6C15R37	0	13865	169	1098	0.07	929	9.86	6.5	39.8	3.01	0.7
B2	76	2379	2	13	11	C14orf93	chromosome 14 open reading frame 93	FALSE	FALSE	JHU00975.B2C11R13	0	16013	214	1140	0.12	926	9.85	5.3	35.1	3	0.6
B2	77	38667	20	31	11	RARA	retinoic acid receptor alpha	FALSE	FALSE	JHU19767.B20C11R31	0	3081	32	921	0.34	889	9.8	28.8	12.7	2.97	2.9
B2	78	46993	24	7	17	PBX1	PBX homeobox 1	FALSE	FALSE	JHU16672.B24C17R7	0	6803	169	1058	0.09	889	9.8	6.3	14	2.97	1.3
B2	79	28639	15	27	31	MSANTD2	Myb/SANT DNA binding domain containing 2	FALSE	FALSE	JHU13316.B15C31R27	0	8632	96	958	0.28	862	9.75	10	34.3	2.95	1
B2	80	43672	22	51	24	TRIM21	tripartite motif containing 21	TRUE	FALSE	JHU00287.B22C24R51	0	8764	182	1047	0.1	865	9.76	5.8	32.9	2.95	1
B2	81	21581	11	55	13	MITF	melanogenesis associated transcription factor	TRUE	FALSE	JHU11473.B11C13R55	0	12396	330	1183	0.05	853	9.74	3.6	21.4	2.94	0.7
B2	82	16326	9	15	6	FSIP1	fibrous sheath interacting protein 1	FALSE	FALSE	JHU07906.B9C6R15	0	36556	482	1326	0.14	844	9.72	2.8	41.4	2.93	0.2
B2	83	21912	12	3	24	OTX2	orthodenticle homeobox 2	FALSE	FALSE	JHU07930.B12C24R3	0	2526	19	861	0.11	842	9.72	45.3	20.4	2.93	3.3
B2	84	27024	14	39	16	SLC38A10	solute carrier family 38 member 10	FALSE	FALSE	JHU14023.B14C16R39	0	23172	232	1058	0.26	826	9.69	4.6	12.9	2.92	0.4
B2	85	28251	15	15	27	ISL1	ISL LIM homeobox 1	FALSE	FALSE	JHU12394.B15C27R15	0	1766	51	883	0.04	832	9.7	17.3	36.1	2.92	4.7
B2	86	19467	10	51	11	BARHL1	BarH like homeobox 1	FALSE	FALSE	JHU10948.B10C11R51	0	7202	96	912	0.08	816	9.67	9.5	32.8	2.91	1.1
B2	87	26058	14	9	10	PPP1R16A	protein phosphatase 1 regulatory subunit 16A	FALSE	FALSE	JHU12223.B14C10R9	0	8946	152	964	0.05	812	9.67	6.3	33.7	2.91	0.9
B2	88	48206	24	45	14	NR2E1	nuclear receptor subfamily 2 group E member 1	FALSE	FALSE	JHU08214.B24C14R45	0	1698	17	840	0.01	823	9.68	49.4	25.6	2.91	4.8
B2	89	19986	11	5	18	IRX3	iroquois homeobox 3	FALSE	FALSE	JHU08009.B11C18R5	0	19606	292	1098	0.09	806	9.65	3.8	3.3	2.9	0.4
B2	90	31129	16	43	25	CREM	cAMP responsive element modulator	FALSE	FALSE	JHU14382.B16C25R43	0	4574	52	862	0.31	810	9.66	16.6	13.9	2.9	1.8
B2	91	46217	23	57	9	HDX	highly divergent homeobox	FALSE	FALSE	JHU10200.B23C9R57	0	1377	14	823	0.05	809	9.66	58.8	4.7	2.9	5.9
B2	92	20952	11	35	24	VDR	vitamin D receptor	FALSE	FALSE	JHU09878.B11C24R35	0	3363	43	840	0.08	797	9.64	19.5	26.1	2.89	2.4
B2	93	36737	19	33	1	PIAS4	protein inhibitor of activated STAT 4	FALSE	FALSE	JHU19763.B19C1R33	0	4953	70	860	0.17	790	9.63	12.3	24.1	2.89	1.6
B2	94	41049	21	43	25	SGF29	SAGA complex associated factor 29	FALSE	FALSE	JHU00982.B21C25R43	0	37888	606	1406	0.14	800	9.64	2.3	36.9	2.89	0.2
B2	95	24838	13	33	6	OPHN1	oligophrenin 1	FALSE	FALSE	JHU13650.B13C6R33	0	36350	525	1311	0.23	786	9.62	2.5	59.6	2.88	0.2
B2	96	11593	6	53	9	SKIL	SKI like proto-oncogene	FALSE	FALSE	JHU07088.B6C9R53	0	52125	553	1328	0.16	775	9.6	2.4	20.2	2.87	0.1
B2	97	26194	14	13	18	ETV4	ETS variant 4	FALSE	FALSE	JHU12568.B14C18R13	0	10278	94	864	0.12	770	9.59	9.2	40.8	2.87	0.7
B2	98	1413	1	45	5	PAX8	paired box 8	TRUE	FALSE	JHU02750.B1C5R45	0	3658	34	801	0.12	767	9.58	23.6	31.1	2.86	2.1
B2	99	2709	2	23	21	BANP	BTG3 associated nuclear protein	FALSE	FALSE	JHU01452.B2C21R23	0	3376	38	796	0.12	758	9.57	20.9	18.3	2.86	2.2
B2	100	16277	9	13	21	SOX9	SRY-box 9	TRUE	FALSE	JHU08812.B9C21R13	0	11964	202	966	0.14	764	9.58	4.8	31.2	2.86	0.6
B2	101	17673	9	57	9	ZIC3	Zic family member 3	FALSE	FALSE	JHU11320.B9C9R57	0	5138	124	887	0.13	763	9.58	7.2	33.5	2.86	1.5
B2	102	21849	12	1	25	RXRA	retinoid X receptor alpha	FALSE	FALSE	JHU07942.B12C25R1	0	41913	474	1242	0.17	768	9.58	2.6	4.6	2.86	0.2
B2	103	22102	12	9	22	TFEB	transcription factor EB	FALSE	FALSE	JHU08241.B12C22R9	0	5285	55	821	0.01	766	9.58	14.9	12.6	2.86	1.4
B2	104	27670	14	59	22	CARF	calcium responsive transcription factor	FALSE	FALSE	JHU15007.B14C22R59	0	13309	170	935	0.26	765	9.58	5.5	33.9	2.86	0.6
B2	105	28802	15	33	2	SPIN2A	spindlin family member 2A	FALSE	FALSE	JHU13489.B15C2R33	0	9944	104	870	0.13	766	9.58	8.4	32	2.86	0.8
B2	106	10892	6	31	12	ZNF410	zinc finger protein 410	FALSE	FALSE	JHU05854.B6C12R31	0	16070	236	987	0.23	751	9.55	4.2	31.3	2.85	0.5
B2	107	16528	9	21	16	CCDC155	coiled-coil domain containing 155	FALSE	FALSE	JHU09052.B9C16R21	0	21566	256	1012	0.2	756	9.56	4	28.6	2.85	0.4
B2	108	18317	10	15	13	HHEX	hematopoietically expressed homeobox	FALSE	FALSE	JHU08777.B10C13R15	0	1964	82	837	0.19	755	9.56	10.2	30.9	2.85	3.8
B2	109	21382	11	49	6	HOXA7	homeobox A7	FALSE	FALSE	JHU10975.B11C6R49	0	2577	36	786	0.26	750	9.55	21.8	27.4	2.85	2.9
B2	110	38806	20	35	22	XM_006509802.2_frag	0	FALSE	FALSE	JHU19673.B20C22R35	0	3558	56	810	0.13	754	9.56	14.5	6.3	2.85	2.1
B2	111	46488	23	65	24	SIX5	SIX homeobox 5	FALSE	FALSE	JHU24566.B23C24R65	0	6612	74	820	0.22	746	9.54	11.1	9.6	2.84	1.1
B2	112	26951	14	37	7	FOXN3	forkhead box N3	FALSE	FALSE	JHU14094.B14C7R37	0	5612	81	809	0.2	728	9.51	10	31.9	2.83	1.3
B2	113	31904	17	5	32	KIFC3	kinesin family member C3	FALSE	FALSE	JHU15423.B17C32R5	0	6621	170	900	0.09	730	9.51	5.3	23.5	2.83	1.1
B2	114	27019	14	39	11	RXRG	retinoid X receptor gamma	FALSE	FALSE	JHU14045.B14C11R39	0	17620	168	888	0.25	720	9.49	5.3	19.3	2.82	0.4
B2	115	38811	20	35	27	Cdx1	caudal type homeobox 1	FALSE	FALSE	JHU19616.B20C27R35	0	1213	32	751	0.22	719	9.49	23.5	23.1	2.82	5.9
B2	116	22089	12	9	9	ELF1	E74 like ETS transcription factor 1	FALSE	FALSE	JHU08185.B12C9R9	0	21120	220	930	0.1	710	9.47	4.2	24.2	2.81	0.3
B2	117	21712	11	59	16	PRRX1	paired related homeobox 1	FALSE	FALSE	JHU11392.B11C16R59	0	2465	55	747	0.19	692	9.43	13.6	28.2	2.79	2.8
B2	118	3090	2	35	18	PAX9	paired box 9	FALSE	FALSE	JHU02264.B2C18R35	0	1600	20	702	0.04	682	9.41	35.1	24.4	2.78	4.3
B2	119	17985	10	5	1	NRF1	nuclear respiratory factor 1	FALSE	FALSE	JHU07927.B10C1R5	0	9626	90	768	0.08	678	9.41	8.5	27.4	2.78	0.7
B2	120	7455	4	47	31	IRF6	interferon regulatory factor 6	FALSE	FALSE	JHU03022.B4C31R47	0	6330	80	755	0.31	675	9.4	9.4	26.7	2.77	1.1
B2	121	48912	24	67	16	EGFR	epidermal growth factor receptor	FALSE	FALSE	JHU29137.B24C16R67	0	984	258	924	0.03	666	9.38	3.6	28.5	2.76	6.8
B2	122	9556	5	51	20	DPF2	double PHD fingers 2	FALSE	FALSE	JHU06936.B5C20R51	0	17282	329	972	0.25	643	9.33	3	32	2.74	0.4
B2	123	21464	11	51	24	PAX6	paired box 6	FALSE	FALSE	JHU10999.B11C24R51	0	5120	31	679	0.06	648	9.34	21.9	26.4	2.74	1.3
B2	124	26713	14	29	25	TUBGCP4	tubulin gamma complex associated protein 4	FALSE	FALSE	JHU13211.B14C25R29	0	2844	45	689	0.02	644	9.33	15.3	24.5	2.74	2.3
B2	125	36766	19	33	30	DMTF1	cyclin D binding myb like transcription factor 1	FALSE	FALSE	JHU19803.B19C30R33	0	15926	218	860	0	642	9.33	3.9	25.3	2.74	0.4
B2	126	44752	23	11	16	NFATC2	nuclear factor of activated T-cells 2	FALSE	FALSE	JHU16753.B23C16R11	0	7988	48	692	0.01	644	9.33	14.4	18.1	2.74	0.8
B2	127	2652	2	21	28	RARG	retinoic acid receptor gamma	FALSE	FALSE	JHU01510.B2C28R21	0	3910	44	684	0.01	640	9.32	15.5	24.5	2.73	1.6
B2	128	45975	23	49	23	POGK	pogo transposable element derived with KRAB domain	FALSE	FALSE	JHU10714.B23C23R49	0	20050	190	826	0.14	636	9.31	4.3	16.9	2.73	0.3
B2	129	48967	24	69	7	Sm Antigen	#N/A	FALSE	FALSE	auto-antigen_no_GST_tag	0	86	209	848	0.1	639	9.32	4.1	33.2	2.73	n/a
B2	130	38920	20	39	8	ZNF35	zinc finger protein 35	FALSE	FALSE	JHU01247.B20C8R39	0	2889	27	653	0.19	626	9.29	24.2	24.5	2.72	2.2
B2	131	43089	22	33	17	IRX1	iroquois homeobox 1	FALSE	FALSE	JHU17912.B22C17R33	0	5411	47	678	0.14	631	9.3	14.4	8.5	2.72	1.2
B2	132	38679	20	31	23	ND	#N/A	FALSE	FALSE	JHU19566.B20C23R31	0	1428	17	629	0.06	612	9.26	37	21.9	2.7	4.3
B2	133	26765	14	31	13	TFAP2A	transcription factor AP-2 alpha	FALSE	FALSE	JHU13774.B14C13R31	0	31016	476	1076	0.07	600	9.23	2.3	8.4	2.69	0.2
B2	134	27296	14	47	32	PMS2P3	PMS1 homolog 2, mismatch repair system component pseudogene 3	FALSE	FALSE	JHU14328.B14C32R47	0	8928	125	726	0.05	601	9.23	5.8	23.2	2.69	0.7
B2	135	36054	19	11	22	COL8A2	collagen type VIII alpha 2 chain	FALSE	FALSE	JHU15788.B19C22R11	0	18839	414	1018	0.01	604	9.24	2.5	33.4	2.69	0.3
B2	136	36692	19	31	20	Lhx5_frag	LIM homeobox 5	FALSE	FALSE	JHU19583.B19C20R31	0	1694	36	636	0.1	600	9.23	17.7	13.3	2.69	3.5
B2	137	38991	20	41	15	Nr2f6	nuclear receptor subfamily 2 group F member 6	FALSE	FALSE	JHU19924.B20C15R41	0	4252	60	666	0.29	606	9.24	11.1	13.5	2.69	1.4
B2	138	13138	7	39	18	SMAD4	SMAD family member 4	FALSE	FALSE	JHU06509.B7C18R39	0	27827	332	916	0.33	584	9.19	2.8	4.6	2.67	0.2
B2	139	13706	7	57	10	RELL1	RELT like 1	FALSE	FALSE	JHU07369.B7C10R57	0	2030	160	744	0.02	584	9.19	4.7	29.3	2.67	2.9
B2	140	46983	24	7	7	TIPARP	TCDD inducible poly(ADP-ribose) polymerase	FALSE	FALSE	JHU17397.B24C7R7	0	1538	14	601	0.08	587	9.2	42.9	25.2	2.67	3.8
B2	141	12753	7	27	17	TFAP2B	transcription factor AP-2 beta	FALSE	FALSE	JHU05548.B7C17R27	0	26942	268	850	0.03	582	9.18	3.2	15.8	2.66	0.2
B2	142	9608	5	53	8	FOXP4	forkhead box P4	FALSE	FALSE	JHU07036.B5C8R53	0	40456	529	1101	0.03	572	9.16	2.1	27.8	2.65	0.1
B2	143	22212	12	13	4	COL9A3	collagen type IX alpha 3 chain	FALSE	FALSE	JHU08659.B12C4R13	0	14870	345	918	0.09	573	9.16	2.7	24.5	2.65	0.4
B2	144	37276	19	49	28	DRGX	dorsal root ganglia homeobox	FALSE	FALSE	JHU19276.B19C28R49	0	936	26	598	0.09	572	9.16	23	22.4	2.65	6.1
B2	145	49043	24	71	19	SS-A 60kD	#N/A	FALSE	FALSE	auto-antigen_no_GST_tag	0	333	150	709	0.25	559	9.13	4.7	5.4	2.64	n/a
B2	146	13517	7	51	13	HOXC8	homeobox C8	FALSE	FALSE	JHU07236.B7C13R51	0	5208	92	650	0.06	558	9.12	7.1	10.2	2.63	1.1
B2	147	16598	9	23	22	OTX1	orthodenticle homeobox 1	FALSE	FALSE	JHU08982.B9C22R23	0	2232	36	590	0.23	554	9.11	16.4	12.8	2.63	2.5
B2	148	43096	22	33	24	COL16A1	collagen type XVI alpha 1 chain	FALSE	FALSE	JHU17978.B22C24R33	0	5062	382	936	0.14	554	9.11	2.5	32	2.63	1.1
B2	149	3330	2	43	2	MSANTD3	Myb/SANT DNA binding domain containing 3	FALSE	FALSE	JHU02707.B2C2R43	0	6642	118	667	0.03	549	9.1	5.7	23.6	2.62	0.8
B2	150	12761	7	27	25	USP2	ubiquitin specific peptidase 2	FALSE	FALSE	JHU05656.B7C25R27	0	194	21	571	0.06	550	9.1	27.2	19.4	2.62	28.4
B2	151	29829	16	3	5	DNMT3A	DNA methyltransferase 3 alpha	FALSE	FALSE	JHU11540.B16C5R3	0	12824	126	676	0.24	550	9.1	5.4	24.7	2.62	0.4
B2	152	30046	16	9	30	CREB3L1	cAMP responsive element binding protein 3 like 1	FALSE	FALSE	JHU12173.B16C30R9	0	18238	162	712	0.02	550	9.1	4.4	19.8	2.62	0.3
B2	153	38598	20	29	6	CREM	cAMP responsive element modulator	FALSE	FALSE	JHU13038.B20C6R29	0	3018	47	595	0.25	548	9.1	12.7	13	2.62	1.8
B2	154	48268	24	47	12	PA2G4	proliferation-associated 2G4	FALSE	FALSE	JHU02175.B24C12R47	0	47843	391	940	0.04	549	9.1	2.4	20.1	2.62	0.1
B2	155	24468	13	21	20	TBX3	T-box 3	FALSE	FALSE	JHU12711.B13C20R21	0	10405	156	696	0.07	540	9.08	4.5	30.7	2.61	0.5
B2	156	38785	20	35	1	DMRT3	doublesex and mab-3 related transcription factor 3	FALSE	FALSE	JHU19716.B20C1R35	0	3698	38	580	0.11	542	9.08	15.3	16	2.61	1.5
B2	157	45398	23	31	22	GSX1	GS homeobox 1	FALSE	FALSE	JHU17906.B23C22R31	0	3002	41	578	0.09	537	9.07	14.1	14.3	2.61	1.8
B2	158	12831	7	29	31	CREB3L4	cAMP responsive element binding protein 3 like 4	FALSE	FALSE	JHU05674.B7C31R29	0	11618	206	737	0.17	531	9.05	3.6	21.5	2.6	0.5
B2	159	21597	11	55	29	E2F8	E2F transcription factor 8	FALSE	FALSE	JHU11253.B11C29R55	0	14393	253	783	0.08	530	9.05	3.1	25	2.6	0.4
B2	160	24590	13	25	14	VAX2	ventral anterior homeobox 2	FALSE	FALSE	JHU13206.B13C14R25	0	1998	36	560	0.26	524	9.03	15.6	19.9	2.59	2.6
B2	161	31120	16	43	16	CREM	cAMP responsive element modulator	FALSE	FALSE	JHU14385.B16C16R43	0	17169	129	650	0.06	521	9.03	5	20.6	2.59	0.3
B2	162	13791	7	59	31	DHX36	DEAH-box helicase 36	FALSE	FALSE	JHU07317.B7C31R59	0	10521	424	944	0.04	520	9.02	2.2	18	2.58	0.5
B2	163	16330	9	15	10	NR2F1	nuclear receptor subfamily 2 group F member 1	FALSE	FALSE	JHU08795.B9C10R15	0	2706	115	630	0.01	515	9.01	5.5	25.1	2.58	1.9
B2	164	25046	13	39	22	TADA2A	transcriptional adaptor 2A	FALSE	FALSE	JHU13970.B13C22R39	0	9263	252	766	0.19	514	9.01	3	23.5	2.58	0.6
B2	165	38850	20	37	2	Smarca4	SWI/SNF related, matrix associated, actin dependent regulator of chromatin, subfamily a, member 4	FALSE	FALSE	JHU19983.B20C2R37	0	4728	38	556	0.03	518	9.02	14.6	11.6	2.58	1.1
B2	166	48584	24	57	8	ATF2	activating transcription factor 2	FALSE	FALSE	JHU10277.B24C8R57	0	5210	34	530	0.13	496	8.95	15.6	22.2	2.55	1
B2	167	38658	20	31	2	Dbx1_frag	developing brain homeobox 1	FALSE	FALSE	JHU19564.B20C2R31	0	5444	72	561	0.02	489	8.93	7.8	21.4	2.54	0.9
B2	168	26837	14	33	21	NFATC3	nuclear factor of activated T-cells 3	FALSE	FALSE	JHU13748.B14C21R33	0	8012	74	557	0.03	483	8.92	7.5	21.4	2.53	0.6
B2	169	9555	5	51	19	ZNF131	zinc finger protein 131	FALSE	FALSE	JHU07195.B5C19R51	0	26466	390	863	0.1	473	8.89	2.2	28.2	2.52	0.2
B2	170	20886	11	33	22	LIG3	DNA ligase 3	FALSE	FALSE	JHU09745.B11C22R33	0	2519	27	500	0.01	473	8.89	18.5	26.7	2.52	1.9
B2	171	27867	15	3	27	ZBED2	zinc finger BED-type containing 2	FALSE	FALSE	JHU11702.B15C27R3	0	10971	128	606	0.21	478	8.9	4.7	14.1	2.52	0.4
B2	172	20050	11	7	18	PKNOX1	PBX/knotted 1 homeobox 1	FALSE	FALSE	JHU08417.B11C18R7	0	13024	94	562	0.12	468	8.87	6	21.1	2.51	0.4
B2	173	28679	15	29	7	HOMEZ	homeobox and leucine zipper encoding	FALSE	FALSE	JHU13346.B15C7R29	0	35718	360	830	0.3	470	8.88	2.3	7.7	2.51	0.1
B2	174	38804	20	35	20	Foxc1	forkhead box C1	FALSE	FALSE	JHU19576.B20C20R35	0	2636	30	500	0.09	470	8.88	16.7	21.3	2.51	1.8
B2	175	47005	24	7	29	PBX4	PBX homeobox 4	FALSE	FALSE	JHU16673.B24C29R7	0	4668	102	571	0.01	469	8.87	5.6	16.1	2.51	1
B2	176	47129	24	11	25	TBX15	T-box 15	FALSE	FALSE	JHU16773.B24C25R11	0	3638	48	512	0.06	464	8.86	10.7	14.2	2.5	1.3

## Sheet: SchS 2
	ranked according to z-score after filter application	unique location index						known autoantigen (acc. To CPA compilation from lit.)	Immunoglobulin chain on array	clone ID lookup on (use v3.1): https://collection.cdi-lab.com/public	if -100: artefact (filter out)	GST-650 stain on sample array (av of duplicate spots)	anti-IgM-488 on control array (av of duplicate spots)	anti-IgM-488 on sample array (av of duplicate spots)	… rel sd of duplicate spots of col O. Filter: has to be <0.35	absolute fluor difference 488 (col O - col N)	log 2 of col Q	relative fluor change 488 (col O / col N) . Filter: has to be >2	Signal/noise of IgM488 on sample array. Filter: has to be >2.5	z-score of col. R	i-score: sample signal rel to GST staining (colR/colM*10)
Sample	rank	HuProt Index	block	row	col	Gene name		AutoAg	IG	ID	Flag sam	GST sam	Prot con	Prot sam	rsd Prot sam	Prot s-c	log2 Prot s-c	Prot s/c	S/N Prot sam	z	i
SM	1	21393	11	49	17	H2AFY	H2A histone family member Y	FALSE	FALSE	JHU10883.B11C17R49	0	10425	278	10486	0.02	10208	13.32	37.7	56.5	4.62	9.8
SM	2	28684	15	29	12	GCLC	glutamate-cysteine ligase catalytic subunit	FALSE	FALSE	JHU13052.B15C12R29	0	65524	1647	11530	0.11	9883	13.27	7	61.4	4.59	1.5
SM	3	11729	6	57	17	FAM84A	family with sequence similarity 84 member A	FALSE	FALSE	JHU07431.B6C17R57	0	65503	2632	12156	0.01	9524	13.22	4.6	226.6	4.57	1.5
SM	4	35981	19	9	13	H2AFY	H2A histone family member Y	FALSE	FALSE	JHU15988.B19C13R9	0	9850	199	9300	0.26	9101	13.15	46.7	270.1	4.53	9.2
SM	5	21405	11	49	29	CCNB2	cyclin B2	FALSE	FALSE	JHU10857.B11C29R49	0	12240	288	8120	0.22	7832	12.94	28.2	165.5	4.42	6.4
SM	6	8837	5	29	5	H2AFY	H2A histone family member Y	FALSE	FALSE	JHU05403.B5C5R29	0	7101	147	7706	0.2	7559	12.88	52.4	153.4	4.39	10.6
SM	7	2007	2	1	23	GALK2	galactokinase 2	FALSE	FALSE	JHU00029.B2C23R1	0	44020	654	8046	0.01	7392	12.85	12.3	123.6	4.37	1.7
SM	8	3658	2	53	10	MAF1	MAF1 homolog, negative regulator of RNA polymerase III	FALSE	FALSE	JHU03415.B2C10R53	0	64810	1148	6674	0.02	5526	12.43	5.8	132.6	4.15	0.9
SM	9	29969	16	7	17	SMOX	spermine oxidase	FALSE	FALSE	JHU12041.B16C17R7	0	33676	440	5270	0.05	4830	12.24	12	132.3	4.05	1.4
SM	10	18713	10	27	25	PLEKHO2	pleckstrin homology domain containing O2	FALSE	FALSE	JHU09471.B10C25R27	0	18532	239	4278	0.24	4039	11.98	17.9	111.9	3.92	2.2
SM	11	6684	4	23	28	TFG	TRK-fused gene	FALSE	FALSE	JHU01525.B4C28R23	0	50808	1252	4928	0.09	3676	11.84	3.9	24.4	3.84	0.7
SM	12	338	1	11	18	ZMYM3	zinc finger MYM-type containing 3	FALSE	FALSE	JHU00766.B1C18R11	0	51869	629	3845	0.05	3216	11.65	6.1	67.4	3.74	0.6
SM	13	12867	7	31	3	COG3	component of oligomeric golgi complex 3	FALSE	FALSE	JHU05773.B7C3R31	0	39990	600	3614	0.02	3014	11.56	6	67.6	3.69	0.8
SM	14	45726	23	41	30	ATF1	activating transcription factor 1	FALSE	FALSE	JHU07971.B23C30R41	0	12606	160	3000	0.15	2840	11.47	18.8	30.6	3.65	2.3
SM	15	12379	7	15	27	GMPPA	GDP-mannose pyrophosphorylase A	FALSE	FALSE	JHU04736.B7C27R15	0	33916	744	3536	0.09	2792	11.45	4.8	25.1	3.64	0.8
SM	16	21132	11	41	12	COL4A5	collagen type IV alpha 5 chain	FALSE	FALSE	JHU09997.B11C12R41	0	5710	172	2992	0.01	2820	11.46	17.4	74.6	3.64	4.9
SM	17	21718	11	59	22	MLX	MLX, MAX dimerization protein	FALSE	FALSE	JHU11284.B11C22R59	0	39336	416	3186	0.01	2770	11.44	7.7	34	3.63	0.7
SM	18	42140	22	3	28	TLK1	tousled like kinase 1	FALSE	FALSE	JHU17279.B22C28R3	0	13895	392	3152	0.29	2760	11.43	8	17.8	3.63	2
SM	19	43332	22	41	4	DPP10	dipeptidyl peptidase like 10	FALSE	FALSE	JHU06843.B22C4R41	0	8958	134	2789	0.25	2655	11.37	20.8	72	3.59	3
SM	20	25099	13	41	11	ND	#N/A	FALSE	FALSE	JHU13987.B13C11R41	0	62163	1036	3648	0.03	2612	11.35	3.5	47.6	3.58	0.4
SM	21	46281	23	59	9	BCAR1	BCAR1, Cas family scaffolding protein	FALSE	FALSE	JHU13987.B23C9R59	0	36880	536	3062	0.03	2526	11.3	5.7	62.9	3.56	0.7
SM	22	27088	14	41	16	SSH3	slingshot protein phosphatase 3	FALSE	FALSE	JHU14056.B14C16R41	0	38906	495	3002	0.31	2507	11.29	6.1	57.8	3.55	0.6
SM	23	46940	24	5	28	TLK1	tousled like kinase 1	FALSE	FALSE	JHU17279.B24C28R5	0	22483	432	2916	0.08	2484	11.28	6.8	7.7	3.55	1.1
SM	24	10193	6	9	17	GORASP2	golgi reassembly stacking protein 2	FALSE	FALSE	JHU04352.B6C17R9	0	54547	598	2918	0.02	2320	11.18	4.9	16.7	3.49	0.4
SM	25	28557	15	25	13	MEF2C	myocyte enhancer factor 2C	FALSE	FALSE	JHU13353.B15C13R25	0	36781	692	2993	0.27	2301	11.17	4.3	46	3.49	0.6
SM	26	16129	9	9	1	FBXO2	F-box protein 2	FALSE	FALSE	JHU08293.B9C1R9	0	36935	909	3178	0.05	2269	11.15	3.5	61.1	3.48	0.6
SM	27	48915	24	67	19	Hep B Protein X	#N/A	FALSE	FALSE	auto-antigen_no_GST_tag	0	102	142	2399	0.06	2257	11.14	16.9	22	3.47	n/a
SM	28	22620	12	25	28	WTAP	WT1 associated protein	FALSE	FALSE	JHU09594.B12C28R25	0	39810	865	3068	0.09	2203	11.11	3.5	35.9	3.46	0.6
SM	29	15499	8	51	11	ZNF384	zinc finger protein 384	FALSE	FALSE	JHU07197.B8C11R51	0	12064	136	2258	0.1	2122	11.05	16.6	11.6	3.43	1.8
SM	30	28493	15	23	13	NR6A1	nuclear receptor subfamily 6 group A member 1	FALSE	FALSE	JHU12981.B15C13R23	0	7419	96	2128	0.21	2032	10.99	22.2	64.2	3.39	2.7
SM	31	11616	6	53	32	NR6A1	nuclear receptor subfamily 6 group A member 1	FALSE	FALSE	JHU12981.B6C32R53	0	3909	85	2093	0.13	2008	10.97	24.6	31.7	3.38	5.1
SM	32	979	1	31	19	NABP2	nucleic acid binding protein 2	FALSE	FALSE	JHU02172.B1C19R31	0	65522	1786	3760	0.01	1974	10.95	2.1	26.2	3.37	0.3
SM	33	41566	21	59	30	WIPF1	WAS/WASL interacting protein family member 1	FALSE	FALSE	JHU25143.B21C30R59	0	34103	1110	3050	0.13	1940	10.92	2.7	62.5	3.36	0.6
SM	34	34574	18	27	14	FRG1	FSHD region gene 1	FALSE	FALSE	JHU07228.B18C14R27	0	5595	262	2172	0.27	1910	10.9	8.3	44.5	3.35	3.4
SM	35	1297	1	41	17	THAP4	THAP domain containing 4	FALSE	FALSE	JHU02482.B1C17R41	0	51912	1172	3056	0.01	1884	10.88	2.6	61.9	3.34	0.4
SM	36	16093	9	7	29	NR2E1	nuclear receptor subfamily 2 group E member 1	FALSE	FALSE	JHU08214.B9C29R7	0	3526	222	2120	0	1898	10.89	9.5	22.7	3.34	5.4
SM	37	15386	8	47	26	EEF2K	eukaryotic elongation factor 2 kinase	FALSE	FALSE	JHU06542.B8C26R47	0	65488	1636	3470	0.02	1834	10.84	2.1	28.7	3.32	0.3
SM	38	21470	11	51	30	RBM38	RNA binding motif protein 38	FALSE	FALSE	JHU11110.B11C30R51	0	60362	1337	3167	0.04	1830	10.84	2.4	30.9	3.32	0.3
SM	39	25104	13	41	16	EDC4	enhancer of mRNA decapping 4	FALSE	FALSE	JHU14195.B13C16R41	0	21669	253	2102	0.16	1849	10.85	8.3	39.8	3.32	0.9
SM	40	48961	24	69	1	Lupus La	#N/A	FALSE	FALSE	auto-antigen_no_GST_tag	0	34	68	1884	0.11	1816	10.83	27.7	42.9	3.31	n/a
SM	41	29203	15	45	19	CREM	cAMP responsive element modulator	FALSE	FALSE	JHU14387.B15C19R45	0	12566	108	1828	0.16	1720	10.75	16.9	17	3.27	1.4
SM	42	9815	5	59	23	MAPKAPK5	mitogen-activated protein kinase-activated protein kinase 5	FALSE	FALSE	JHU07632.B5C23R59	0	14982	200	1896	0.13	1696	10.73	9.5	42.9	3.26	1.1
SM	43	18439	10	19	7	SF3B4	splicing factor 3b subunit 4	FALSE	FALSE	JHU09195.B10C7R19	0	61894	1203	2902	0.11	1699	10.73	2.4	39.5	3.26	0.3
SM	44	38597	20	29	5	THRA	thyroid hormone receptor, alpha	FALSE	FALSE	JHU02483.B20C5R29	0	7386	106	1777	0.14	1671	10.71	16.8	39.4	3.25	2.3
SM	45	2893	2	29	13	PARP11	poly(ADP-ribose) polymerase family member 11	FALSE	FALSE	JHU01887.B2C13R29	0	13362	632	2300	0.07	1668	10.7	3.6	54	3.24	1.2
SM	46	2586	2	19	26	IKZF1	IKAROS family zinc finger 1	FALSE	FALSE	JHU01187.B2C26R19	0	9106	114	1733	0.03	1619	10.66	15.2	38.1	3.22	1.8
SM	47	13953	8	3	1	CHKA	choline kinase alpha	FALSE	FALSE	JHU04054.B8C1R3	0	14450	146	1734	0.14	1588	10.63	11.9	47.1	3.21	1.1
SM	48	21648	11	57	16	PBX2	PBX homeobox 2	FALSE	FALSE	JHU11385.B11C16R57	0	45010	560	2144	0.03	1584	10.63	3.8	53.7	3.21	0.4
SM	49	27140	14	43	4	CREM	cAMP responsive element modulator	FALSE	FALSE	JHU14386.B14C4R43	0	8248	82	1635	0.06	1553	10.6	19.9	36.1	3.19	1.9
SM	50	964	1	31	4	MAN1B1	mannosidase alpha class 1B member 1	FALSE	FALSE	JHU02164.B1C4R31	0	59417	992	2518	0.06	1526	10.58	2.5	49.1	3.18	0.3
SM	51	6282	4	11	10	UAP1	UDP-N-acetylglucosamine pyrophosphorylase 1	FALSE	FALSE	JHU00762.B4C10R11	0	42520	593	2130	0.25	1537	10.59	3.6	51.9	3.18	0.4
SM	52	9816	5	59	24	KIAA1586	KIAA1586	FALSE	FALSE	JHU07532.B5C24R59	0	23513	343	1823	0.01	1480	10.53	5.3	38.7	3.15	0.6
SM	53	9808	5	59	16	FBXO42	F-box protein 42	FALSE	FALSE	JHU07514.B5C16R59	0	25169	328	1752	0.15	1424	10.48	5.3	40	3.13	0.6
SM	54	26773	14	31	21	ATF7	activating transcription factor 7	FALSE	FALSE	JHU13696.B14C21R31	0	32768	383	1808	0.13	1425	10.48	4.7	24.8	3.13	0.4
SM	55	36830	19	35	30	Sp3	Sp3 transcription factor	FALSE	FALSE	JHU19855.B19C30R35	0	25046	274	1714	0.05	1440	10.49	6.3	11.2	3.13	0.6
SM	56	31249	16	47	17	MAX	MYC associated factor X	FALSE	FALSE	JHU14319.B16C17R47	0	8340	80	1484	0.05	1404	10.46	18.6	52.3	3.12	1.7
SM	57	1365	1	43	21	ERP27	endoplasmic reticulum protein 27	FALSE	FALSE	JHU03011.B1C21R43	0	63356	1258	2660	0.1	1402	10.45	2.1	28	3.11	0.2
SM	58	30044	16	9	28	FAM84A	family with sequence similarity 84 member A	FALSE	FALSE	JHU12189.B16C28R9	0	52523	981	2382	0.03	1401	10.45	2.4	52.5	3.11	0.3
SM	59	8404	5	15	20	PDE9A	phosphodiesterase 9A	FALSE	FALSE	JHU04665.B5C20R15	0	58384	1180	2542	0.04	1362	10.41	2.2	31.9	3.09	0.2
SM	60	27083	14	41	11	SCAF4	SR-related CTD associated factor 4	FALSE	FALSE	JHU14048.B14C11R41	0	25745	259	1625	0.09	1366	10.42	6.3	45.5	3.09	0.5
SM	61	11934	7	1	30	IKZF2	IKAROS family zinc finger 2	FALSE	FALSE	JHU04167.B7C30R1	0	4332	86	1432	0.13	1346	10.39	16.7	37.9	3.08	3.1
SM	62	31258	16	47	26	ZBTB18	zinc finger and BTB domain containing 18	FALSE	FALSE	JHU14262.B16C26R47	0	26832	366	1714	0.12	1348	10.4	4.7	18.7	3.08	0.5
SM	63	33996	18	9	12	THRB	thyroid hormone receptor beta	FALSE	FALSE	JHU15761.B18C12R9	0	11532	260	1611	0.12	1351	10.4	6.2	45	3.08	1.2
SM	64	23043	12	39	3	SULT2B1	sulfotransferase family 2B member 1	FALSE	FALSE	JHU10060.B12C3R39	0	42097	530	1849	0.07	1319	10.37	3.5	30	3.07	0.3
SM	65	36620	19	29	12	NOP56_frag	NOP56 ribonucleoprotein	FALSE	FALSE	JHU02459.B19C12R29	0	5636	100	1428	0.16	1328	10.38	14.3	45.1	3.07	2.4
SM	66	21827	12	1	3	DRC3	dynein regulatory complex subunit 3	FALSE	FALSE	JHU07726.B12C3R1	0	47336	828	2140	0.03	1312	10.36	2.6	52.3	3.06	0.3
SM	67	27284	14	47	20	MITF	melanogenesis associated transcription factor	TRUE	FALSE	JHU14217.B14C20R47	0	14608	102	1408	0.02	1306	10.35	13.8	37.8	3.06	0.9
SM	68	28753	15	31	17	HSDL2	hydroxysteroid dehydrogenase like 2	FALSE	FALSE	JHU13533.B15C17R31	0	36868	343	1647	0.12	1304	10.35	4.8	33.9	3.06	0.4
SM	69	11473	6	49	17	PPARG	peroxisome proliferator activated receptor gamma	FALSE	FALSE	JHU07077.B6C17R49	0	17828	261	1510	0.33	1249	10.29	5.8	15.9	3.03	0.7
SM	70	15322	8	45	26	MDP1	magnesium dependent phosphatase 1	FALSE	FALSE	JHU06559.B8C26R45	0	57758	920	2172	0.1	1252	10.29	2.4	21.8	3.03	0.2
SM	71	25998	14	7	14	HNF4A	hepatocyte nuclear factor 4 alpha	FALSE	FALSE	JHU12016.B14C14R7	0	5757	97	1328	0.21	1231	10.27	13.7	22	3.02	2.1
SM	72	9485	5	49	13	MAFK	MAF bZIP transcription factor K	FALSE	FALSE	JHU07252.B5C13R49	0	16228	168	1389	0.23	1221	10.25	8.3	21.6	3.01	0.8
SM	73	16409	9	17	25	HNRNPAB	heterogeneous nuclear ribonucleoprotein A/B	FALSE	FALSE	JHU08680.B9C25R17	0	57710	836	2012	0.02	1176	10.2	2.4	42.1	2.98	0.2
SM	74	25094	13	41	6	USF2	upstream transcription factor 2, c-fos interacting	FALSE	FALSE	JHU14064.B13C6R41	0	15258	160	1338	0.06	1178	10.2	8.4	32.3	2.98	0.8
SM	75	31899	17	5	27	OLIG2	oligodendrocyte transcription factor 2	FALSE	FALSE	JHU15443.B17C27R5	0	24808	635	1791	0.28	1156	10.17	2.8	27.4	2.96	0.5
SM	76	28039	15	9	7	FEV	FEV, ETS transcription factor	FALSE	FALSE	JHU12191.B15C7R9	0	4582	98	1238	0.1	1140	10.15	12.6	37.4	2.95	2.5
SM	77	16130	9	9	2	SOX8	SRY-box 8	FALSE	FALSE	JHU08140.B9C2R9	0	14836	138	1262	0.2	1124	10.13	9.1	23.9	2.94	0.8
SM	78	31559	16	57	7	ANKRD36B	ankyrin repeat domain 36B	FALSE	FALSE	JHU15239.B16C7R57	0	18202	360	1462	0.05	1102	10.11	4.1	42.2	2.93	0.6
SM	79	30671	16	29	15	HERC3	HECT and RLD domain containing E3 ubiquitin protein ligase 3	FALSE	FALSE	JHU13058.B16C15R29	0	54762	799	1824	0.03	1025	10	2.3	19.7	2.87	0.2
SM	80	32864	17	35	32	LHX5	LIM homeobox 5	FALSE	FALSE	JHU19659.B17C32R35	0	5614	156	1156	0.18	1000	9.97	7.4	28.9	2.86	1.8
SM	81	46993	24	7	17	PBX1	PBX homeobox 1	FALSE	FALSE	JHU16672.B24C17R7	0	8034	169	1169	0.04	1000	9.97	6.9	18.4	2.86	1.2
SM	82	2379	2	13	11	C14orf93	chromosome 14 open reading frame 93	FALSE	FALSE	JHU00975.B2C11R13	0	16251	214	1206	0.18	992	9.95	5.6	31.6	2.85	0.6
SM	83	25691	13	59	27	COG3	component of oligomeric golgi complex 3	FALSE	FALSE	JHU15023.B13C27R59	0	20528	295	1269	0.05	974	9.93	4.3	23.7	2.84	0.5
SM	84	26703	14	29	15	TFAP2E	transcription factor AP-2 epsilon	FALSE	FALSE	JHU13103.B14C15R29	0	41474	625	1606	0.09	981	9.94	2.6	18.8	2.84	0.2
SM	85	1095	1	35	7	UFD1L	ubiquitin recognition factor in ER associated degradation 1	FALSE	FALSE	JHU02300.B1C7R35	0	28898	319	1272	0.14	953	9.9	4	30.8	2.82	0.3
SM	86	15108	8	39	4	ZCWPW1	zinc finger CW-type and PWWP domain containing 1	FALSE	FALSE	JHU06429.B8C4R39	0	7118	78	1001	0.05	923	9.85	12.8	26.4	2.79	1.3
SM	87	38745	20	33	25	Onecut1	one cut homeobox 1	FALSE	FALSE	JHU19759.B20C25R33	0	2422	46	940	0.01	894	9.8	20.4	16.7	2.77	3.7
SM	88	48902	24	67	6	BAFF	TNF superfamily member 13b	FALSE	FALSE	JHU29136.B24C6R67	0	118	22	911	0.07	889	9.8	41.4	25.9	2.77	75.3
SM	89	16846	9	31	14	DLX6	distal-less homeobox 6	FALSE	FALSE	JHU09722.B9C14R31	0	8840	66	922	0.07	856	9.74	14	17.3	2.74	1
SM	90	31904	17	5	32	KIFC3	kinesin family member C3	FALSE	FALSE	JHU15423.B17C32R5	0	9163	170	1031	0.07	861	9.75	6.1	24.3	2.74	0.9
SM	91	35029	18	41	21	PDE9A	phosphodiesterase 9A	FALSE	FALSE	JHU14865.B18C21R41	0	46080	606	1460	0.01	854	9.74	2.4	29.4	2.74	0.2
SM	92	28639	15	27	31	MSANTD2	Myb/SANT DNA binding domain containing 2	FALSE	FALSE	JHU13316.B15C31R27	0	7722	96	928	0.22	832	9.7	9.7	10.1	2.72	1.1
SM	93	7455	4	47	31	IRF6	interferon regulatory factor 6	FALSE	FALSE	JHU03022.B4C31R47	0	9298	80	898	0.28	818	9.68	11.2	28.2	2.71	0.9
SM	94	27161	14	43	25	CREM	cAMP responsive element modulator	FALSE	FALSE	JHU14383.B14C25R43	0	5761	61	886	0.12	825	9.69	14.5	16	2.71	1.4
SM	95	12113	7	7	17	TFAP4	transcription factor AP-4	FALSE	FALSE	JHU04402.B7C17R7	0	4476	133	950	0.18	817	9.67	7.1	18.3	2.7	1.8
SM	96	17180	9	41	28	ITPKC	inositol-trisphosphate 3-kinase C	FALSE	FALSE	JHU10311.B9C28R41	0	12290	216	1032	0.31	816	9.67	4.8	25.3	2.7	0.7
SM	97	2698	2	23	10	ELK3	ELK3, ETS transcription factor	FALSE	FALSE	JHU01472.B2C10R23	0	2454	30	840	0.1	810	9.66	28	19.8	2.69	3.3
SM	98	13791	7	59	31	DHX36	DEAH-box helicase 36	FALSE	FALSE	JHU07317.B7C31R59	0	10530	424	1219	0.14	795	9.63	2.9	38.3	2.68	0.8
SM	99	43282	22	39	18	UAP1	UDP-N-acetylglucosamine pyrophosphorylase 1	FALSE	FALSE	JHU00762.B22C18R39	0	19052	198	994	0.16	796	9.64	5	27.7	2.68	0.4
SM	100	6620	4	21	28	FUBP1	far upstream element binding protein 1	FALSE	FALSE	JHU01479.B4C28R21	0	44790	484	1263	0.1	779	9.61	2.6	24.2	2.67	0.2
SM	101	10973	6	33	29	ETV7	ETS variant 7	FALSE	FALSE	JHU05883.B6C29R33	0	23319	659	1440	0.05	781	9.61	2.2	37.1	2.67	0.3
SM	102	27402	14	51	10	CREM	cAMP responsive element modulator	FALSE	FALSE	JHU14820.B14C10R51	0	9602	120	908	0.11	788	9.62	7.6	22.7	2.67	0.8
SM	103	11666	6	55	18	FAM168A	family with sequence similarity 168 member A	FALSE	FALSE	JHU07342.B6C18R55	0	18526	306	1076	0.31	770	9.59	3.5	29.5	2.66	0.4
SM	104	19655	10	57	7	NOVA1	NOVA alternative splicing regulator 1	FALSE	FALSE	JHU11477.B10C7R57	0	25482	348	1122	0.13	774	9.6	3.2	25.1	2.66	0.3
SM	105	29505	15	55	1	CPT1A	carnitine palmitoyltransferase 1A	FALSE	FALSE	JHU15111.B15C1R55	0	30902	523	1298	0.02	775	9.6	2.5	16.5	2.66	0.3
SM	106	31240	16	47	8	TIMELESS	timeless circadian clock	FALSE	FALSE	JHU14349.B16C8R47	0	25202	334	1102	0.02	768	9.58	3.3	38.8	2.65	0.3
SM	107	44624	23	7	16	FOXK2	forkhead box K2	FALSE	FALSE	JHU16737.B23C16R7	0	11172	136	884	0.25	748	9.55	6.5	18.7	2.64	0.7
SM	108	27024	14	39	16	SLC38A10	solute carrier family 38 member 10	FALSE	FALSE	JHU14023.B14C16R39	0	23103	232	978	0.01	746	9.54	4.2	29	2.63	0.3
SM	109	38990	20	41	14	NABP1	nucleic acid binding protein 1	FALSE	FALSE	JHU01309.B20C14R41	0	25424	260	1000	0.07	740	9.53	3.8	17.6	2.63	0.3
SM	110	41049	21	43	25	SGF29	SAGA complex associated factor 29	FALSE	FALSE	JHU00982.B21C25R43	0	35318	606	1349	0.01	743	9.54	2.2	22.6	2.63	0.2
SM	111	27670	14	59	22	CARF	calcium responsive transcription factor	FALSE	FALSE	JHU15007.B14C22R59	0	13349	170	906	0.16	736	9.52	5.3	19.4	2.62	0.6
SM	112	11669	6	55	21	TMEM86A	transmembrane protein 86A	FALSE	FALSE	JHU07379.B6C21R55	0	14111	252	972	0.16	720	9.49	3.9	26.9	2.61	0.5
SM	113	29981	16	7	29	PLOD2	procollagen-lysine,2-oxoglutarate 5-dioxygenase 2	FALSE	FALSE	JHU12036.B16C29R7	0	11498	118	840	0.02	722	9.5	7.1	15.7	2.61	0.6
SM	114	34180	18	15	4	THYN1	thymocyte nuclear protein 1	FALSE	FALSE	JHU16333.B18C4R15	0	41896	544	1270	0.2	726	9.5	2.3	24.9	2.61	0.2
SM	115	22786	12	31	2	ARHGAP26	Rho GTPase activating protein 26	FALSE	FALSE	JHU09604.B12C2R31	0	15662	151	854	0.1	703	9.46	5.7	27	2.59	0.4
SM	116	21327	11	47	15	GRHL2	grainyhead like transcription factor 2	FALSE	FALSE	JHU10396.B11C15R47	0	9151	158	826	0.17	668	9.38	5.2	23.4	2.55	0.7
SM	117	48268	24	47	12	PA2G4	proliferation-associated 2G4	FALSE	FALSE	JHU02175.B24C12R47	0	37776	391	1060	0.17	669	9.39	2.7	16.8	2.55	0.2
SM	118	11077	6	37	5	ND	#N/A	FALSE	FALSE	JHU06199.B6C5R37	0	13194	162	824	0.24	662	9.37	5.1	18.3	2.54	0.5
SM	119	12751	7	27	15	TXNDC11_frag	thioredoxin domain containing 11	FALSE	FALSE	JHU05463.B7C15R27	0	14898	261	910	0.01	649	9.34	3.5	26.2	2.53	0.4
SM	120	9608	5	53	8	FOXP4	forkhead box P4	FALSE	FALSE	JHU07036.B5C8R53	0	39692	529	1166	0.15	637	9.32	2.2	28.4	2.52	0.2
SM	121	13138	7	39	18	SMAD4	SMAD family member 4	FALSE	FALSE	JHU06509.B7C18R39	0	28816	332	972	0.05	640	9.32	2.9	14.6	2.52	0.2
SM	122	21581	11	55	13	MITF	melanogenesis associated transcription factor	TRUE	FALSE	JHU11473.B11C13R55	0	11525	330	970	0.02	640	9.32	2.9	16	2.52	0.6
SM	123	7760	4	57	16	KCNRG	potassium channel regulator	TRUE	FALSE	JHU03698.B4C16R57	0	11572	316	951	0.23	635	9.31	3	20	2.51	0.5
SM	124	11087	6	37	15	USF1	upstream transcription factor 1	FALSE	FALSE	JHU06233.B6C15R37	0	12792	169	800	0.02	631	9.3	4.7	20.8	2.51	0.5
SM	125	13706	7	57	10	RELL1	RELT like 1	FALSE	FALSE	JHU07369.B7C10R57	0	2290	160	792	0.15	632	9.3	5	16.3	2.51	2.8
SM	126	16668	9	25	28	HMBOX1	homeobox containing 1	FALSE	FALSE	JHU09542.B9C28R25	0	8361	130	761	0.06	631	9.3	5.9	20.1	2.51	0.8
SM	127	33614	17	59	14	MPRIP	myosin phosphatase Rho interacting protein	FALSE	FALSE	JHU19494.B17C14R59	0	18584	155	790	0.09	635	9.31	5.1	15.3	2.51	0.3
SM	128	38667	20	31	11	RARA	retinoic acid receptor alpha	FALSE	FALSE	JHU19767.B20C11R31	0	3133	32	661	0.2	629	9.3	20.7	14.7	2.51	2
SM	129	38786	20	35	2	Esrrb	estrogen related receptor beta	FALSE	FALSE	JHU19571.B20C2R35	0	5899	70	695	0.14	625	9.29	9.9	11	2.5	1.1

## Sheet: NLRP3-AID
	ranked according to z-score after filter application	unique location index						known autoantigen (acc. To CPA compilation from lit.)	Immunoglobulin chain on array	clone ID lookup on (use v3.1): https://collection.cdi-lab.com/public	if -100: artefact (filter out)	GST-650 stain on sample array (av of duplicate spots)	anti-IgM-488 on control array (av of duplicate spots)	anti-IgM-488 on sample array (av of duplicate spots)	… rel sd of duplicate spots of col O. Filter: has to be <0.35	absolute fluor difference 488 (col O - col N)	log 2 of col Q	relative fluor change 488 (col O / col N) . Filter: has to be >2	Signal/noise of IgM488 on sample array. Filter: has to be >2.5	z-score of col. R	i-score: sample signal rel to GST staining (colR/colM*10)
Sample	rank	HuProt Index	block	row	col	Gene name		AutoAg	IG	ID	Flag sam	GST sam	Prot con	Prot sam	rsd Prot sam	Prot s-c	log2 Prot s-c	Prot s/c	S/N Prot sam	z	i
61164	1	28816	15	33	16	DCPS	decapping enzyme, scavenger	FALSE	FALSE	JHU13616.B15C16R33	0	40044	644	3706	0.14	3062	11.58	5.8	125.3	4.16	0.8
61164	2	9820	5	59	28	DDIAS	DNA damage induced apoptosis suppressor	FALSE	FALSE	JHU07330.B5C28R59	0	61092	989	3756	0.01	2767	11.43	3.8	91.2	4.06	0.5
61164	3	9810	5	59	18	GTF3C3	general transcription factor IIIC subunit 3	FALSE	FALSE	JHU07337.B5C18R59	0	60924	844	3550	0.03	2706	11.4	4.2	47.1	4.04	0.4
61164	4	5064	3	35	8	NINJ1	ninjurin 1	FALSE	FALSE	JHU02068.B3C8R35	0	16972	1047	3390	0.01	2343	11.19	3.2	116.9	3.89	1.4
61164	5	11348	6	45	20	NINJ1	ninjurin 1	FALSE	FALSE	JHU06566.B6C20R45	0	12744	643	2888	0.01	2245	11.13	4.5	95.5	3.85	1.8
61164	6	6472	4	17	8	DCPS	decapping enzyme, scavenger	FALSE	FALSE	JHU00899.B4C8R17	0	31761	506	2612	0.06	2106	11.04	5.2	55	3.78	0.7
61164	7	28957	15	37	29	KRAS	KRAS proto-oncogene, GTPase	FALSE	FALSE	JHU13939.B15C29R37	0	16927	300	2296	0.02	1996	10.96	7.7	50.7	3.73	1.2
61164	8	28059	15	9	27	TMEM185B	transmembrane protein 185B	FALSE	FALSE	JHU12047.B15C27R9	0	14571	372	2318	0.04	1946	10.93	6.2	84.5	3.7	1.3
61164	9	28637	15	27	29	RHOD	ras homolog family member D	FALSE	FALSE	JHU13194.B15C29R27	0	17147	157	2064	0.11	1907	10.9	13.1	67	3.68	1.1
61164	10	12181	7	9	21	TMEM243	transmembrane protein 243	FALSE	FALSE	JHU04530.B7C21R9	0	29140	482	2180	0.05	1698	10.73	4.5	66	3.56	0.6
61164	11	5761	3	57	1	AQP5	aquaporin 5	FALSE	FALSE	JHU03649.B3C1R57	0	14128	404	1984	0.08	1580	10.63	4.9	35.1	3.49	1.1
61164	12	21469	11	51	29	RND2	Rho family GTPase 2	FALSE	FALSE	JHU10913.B11C29R51	0	22202	454	1903	0.02	1449	10.5	4.2	44	3.4	0.7
61164	13	21065	11	39	9	PMAIP1	phorbol-12-myristate-13-acetate-induced protein 1	FALSE	FALSE	JHU10143.B11C9R39	0	27360	504	1912	0.27	1408	10.46	3.8	74	3.37	0.5
61164	14	36055	19	11	23	POTEB	POTE ankyrin domain family member B	FALSE	FALSE	JHU15738.B19C23R11	0	8512	300	1706	0.03	1406	10.46	5.7	58.9	3.37	1.7
61164	15	24853	13	33	21	RHOG	ras homolog family member G	FALSE	FALSE	JHU13771.B13C21R33	0	38081	565	1826	0.02	1261	10.3	3.2	47	3.26	0.3
61164	16	38875	20	37	27	PRRG2	proline rich and Gla domain 2	FALSE	FALSE	JHU01414.B20C27R37	0	12550	434	1683	0.02	1249	10.29	3.9	46.7	3.25	1
61164	17	29277	15	47	29	RND1	Rho family GTPase 1	FALSE	FALSE	JHU14334.B15C29R47	0	21259	529	1702	0.22	1173	10.2	3.2	53.2	3.19	0.6
61164	18	11270	6	43	6	EDIL3	EGF like repeats and discoidin domains 3	FALSE	FALSE	JHU06744.B6C6R43	0	12394	458	1630	0.29	1172	10.19	3.6	54.7	3.18	0.9
61164	19	18975	10	35	31	SFT2D2	SFT2 domain containing 2	FALSE	FALSE	JHU09965.B10C31R35	0	16274	506	1668	0.15	1162	10.18	3.3	50.5	3.18	0.7
61164	20	25543	13	55	7	TMEM185B	transmembrane protein 185B	FALSE	FALSE	JHU15274.B13C7R55	0	11394	194	1318	0.18	1124	10.13	6.8	32.5	3.14	1
61164	21	3529	2	49	9	ING3	inhibitor of growth family member 3	FALSE	FALSE	JHU03217.B2C9R49	0	22810	242	1325	0.17	1083	10.08	5.5	44.7	3.11	0.5
61164	22	2139	2	5	27	ACP6	acid phosphatase 6, lysophosphatidic	FALSE	FALSE	JHU00100.B2C27R5	0	26720	600	1678	0.3	1078	10.07	2.8	50.4	3.1	0.4
61164	23	14096	8	7	16	ORAI3	ORAI calcium release-activated calcium modulator 3	FALSE	FALSE	JHU04497.B8C16R7	0	19858	525	1587	0.07	1062	10.05	3	48.8	3.08	0.5
61164	24	27424	14	51	32	STAT5A	signal transducer and activator of transcription 5A	FALSE	FALSE	JHU14691.B14C32R51	0	41172	434	1491	0.26	1057	10.05	3.4	44.6	3.08	0.3
61164	25	14939	8	33	27	PNMA1	PNMA family member 1	TRUE	FALSE	JHU05920.B8C27R33	0	32008	512	1533	0.04	1021	10	3	51.9	3.05	0.3
61164	26	20681	11	27	9	MALL	mal, T-cell differentiation protein like	FALSE	FALSE	JHU09363.B11C9R27	0	16150	436	1458	0.02	1022	10	3.3	44.6	3.05	0.6
61164	27	16129	9	9	1	FBXO2	F-box protein 2	FALSE	FALSE	JHU08293.B9C1R9	0	33617	909	1906	0.06	997	9.96	2.1	52.9	3.02	0.3
61164	28	19097	10	39	25	MUC15	mucin 15, cell surface associated	FALSE	FALSE	JHU10229.B10C25R39	0	16276	215	1196	0.06	981	9.94	5.6	37.8	3.01	0.6
61164	29	19545	10	53	25	PLP2	proteolipid protein 2	FALSE	FALSE	JHU11004.B10C25R53	0	25363	868	1850	0.2	982	9.94	2.1	58	3.01	0.4
61164	30	19591	10	55	7	RHOJ	ras homolog family member J	FALSE	FALSE	JHU11489.B10C7R55	0	10986	351	1342	0.02	991	9.95	3.8	39.4	3.01	0.9
61164	31	1432	1	45	24	PTP4A1	protein tyrosine phosphatase type IVA, member 1	FALSE	FALSE	JHU02949.B1C24R45	0	25486	350	1317	0.13	967	9.92	3.8	29.4	2.99	0.4
61164	32	41879	21	69	23	HAT1	histone acetyltransferase 1	FALSE	FALSE	JHU27183.B21C23R69	0	32644	497	1456	0.13	959	9.91	2.9	47.9	2.99	0.3
61164	33	21459	11	51	19	DOK6	docking protein 6	FALSE	FALSE	JHU10965.B11C19R51	0	13202	260	1168	0.08	908	9.83	4.5	37.4	2.93	0.7
61164	34	31489	16	55	1	C14orf37	chromosome 14 open reading frame 37	FALSE	FALSE	JHU15103.B16C1R55	0	13458	234	1143	0.3	909	9.83	4.9	34.8	2.93	0.7
61164	35	2893	2	29	13	PARP11	poly(ADP-ribose) polymerase family member 11	FALSE	FALSE	JHU01887.B2C13R29	0	10739	632	1530	0.07	898	9.81	2.4	41.8	2.92	0.8
61164	36	13258	7	43	10	MRAS	muscle RAS oncogene homolog	FALSE	FALSE	JHU06878.B7C10R43	0	19552	522	1388	0.02	866	9.76	2.7	51.6	2.88	0.4
61164	37	23955	13	5	19	PRAP1	proline rich acidic protein 1	FALSE	FALSE	JHU11772.B13C19R5	0	20432	291	1159	0.07	868	9.76	4	34	2.88	0.4
61164	38	5841	3	59	17	GSTM4	glutathione S-transferase mu 4	FALSE	FALSE	JHU03582.B3C17R59	0	23640	266	1099	0.11	833	9.7	4.1	40.4	2.84	0.4
61164	39	28379	15	19	27	CMTM7	CKLF like MARVEL transmembrane domain containing 7	FALSE	FALSE	JHU12747.B15C27R19	0	16166	388	1200	0.09	812	9.67	3.1	32.1	2.82	0.5
61164	40	36505	19	25	25	EDIL3	EGF like repeats and discoidin domains 3	FALSE	FALSE	JHU13913.B19C25R25	0	9802	280	1100	0.13	820	9.68	3.9	44.6	2.82	0.8
61164	41	33737	18	1	9	PALM2	paralemmin 2	FALSE	FALSE	JHU15444.B18C9R1	0	29530	340	1102	0.08	762	9.57	3.2	30.2	2.75	0.3
61164	42	39047	20	43	7	TSPAN4	tetraspanin 4	FALSE	FALSE	JHU14892.B20C7R43	0	43794	667	1430	0.26	763	9.58	2.1	31	2.75	0.2
61164	43	10508	6	19	12	CDIPT	CDP-diacylglycerol--inositol 3-phosphatidyltransferase	FALSE	FALSE	JHU05013.B6C12R19	0	5972	312	1054	0.01	742	9.54	3.4	21.7	2.73	1.2
61164	44	3974	3	1	6	RAC1	Rac family small GTPase 1	FALSE	FALSE	JHU00266.B3C6R1	0	29448	375	1114	0.09	739	9.53	3	32.2	2.72	0.3
61164	45	28934	15	37	6	PRKRA	protein activator of interferon induced protein kinase EIF2AK2	FALSE	FALSE	JHU14040.B15C6R37	0	11932	238	934	0.12	696	9.44	3.9	22.7	2.65	0.6
61164	46	34897	18	37	17	RGS4	regulator of G protein signaling 4	FALSE	FALSE	JHU02277.B18C17R37	0	28010	282	970	0.14	688	9.43	3.4	26.3	2.65	0.2
61164	47	3993	3	1	25	RRAS2	RAS related 2	FALSE	FALSE	JHU00280.B3C25R1	0	28432	459	1137	0.27	678	9.41	2.5	35.4	2.63	0.2
61164	48	36124	19	13	28	SLC48A1	solute carrier family 48 member 1	FALSE	FALSE	JHU16350.B19C28R13	0	20521	521	1202	0.11	681	9.41	2.3	35.2	2.63	0.3
61164	49	25237	13	45	21	TPD52L3	tumor protein D52 like 3	FALSE	FALSE	JHU14502.B13C21R45	0	14100	478	1144	0.31	666	9.38	2.4	34.3	2.61	0.5
61164	50	46919	24	5	7	TLK1	tousled like kinase 1	FALSE	FALSE	JHU17279.B24C7R5	0	12466	282	940	0.16	658	9.36	3.3	12.4	2.6	0.5
61164	51	30813	16	33	29	POTEE	POTE ankyrin domain family member E	FALSE	FALSE	JHU13554.B16C29R33	0	3928	92	742	0	650	9.34	8.1	30.2	2.58	1.7
61164	52	41473	21	57	1	MAL2	mal, T-cell differentiation protein 2 (gene/pseudogene)	FALSE	FALSE	JHU24055.B21C1R57	0	7898	193	836	0.29	643	9.33	4.3	35.5	2.58	0.8
61164	53	29633	15	59	1	LYSMD4	LysM domain containing 4	FALSE	FALSE	JHU15144.B15C1R59	0	8972	194	826	0.17	632	9.3	4.3	19.6	2.56	0.7
61164	54	13137	7	39	17	CYSRT1	cysteine rich tail 1	FALSE	FALSE	JHU06277.B7C17R39	0	19526	454	1072	0.06	618	9.27	2.4	33.6	2.54	0.3
61164	55	44808	23	13	8	MAGEA1	MAGE family member A1	FALSE	FALSE	JHU18291.B23C8R13	0	40952	528	1144	0.06	616	9.27	2.2	31.7	2.54	0.2
61164	56	30554	16	25	26	MRAS	muscle RAS oncogene homolog	FALSE	FALSE	JHU13076.B16C26R25	0	10924	142	756	0.12	614	9.26	5.3	29	2.53	0.6
61164	57	34454	18	23	22	CLEC1A	C-type lectin domain family 1 member A	FALSE	FALSE	JHU16497.B18C22R23	0	15828	312	926	0.07	614	9.26	3	24.8	2.53	0.4
61164	58	22209	12	13	1	PUM1	pumilio RNA binding family member 1	FALSE	FALSE	JHU08707.B12C1R13	0	12902	103	710	0.03	607	9.25	6.9	23.2	2.52	0.5
61164	59	34783	18	33	31	ND	#N/A	FALSE	FALSE	JHU19824.B18C31R33	0	7414	400	1008	0.09	608	9.25	2.5	33	2.52	0.8

## Sheet: WM-1
	ranked according to z-score after filter application	unique location index						known autoantigen (acc. To CPA compilation from lit.)	Immunoglobulin chain on array	clone ID lookup on (use v3.1): https://collection.cdi-lab.com/public	if -100: artefact (filter out)	GST-650 stain on sample array (av of duplicate spots)	anti-IgM-488 on control array (av of duplicate spots)	anti-IgM-488 on sample array (av of duplicate spots)	… rel sd of duplicate spots of col O. Filter: has to be <0.35	absolute fluor difference 488 (col O - col N)	log 2 of col Q	relative fluor change 488 (col O / col N) . Filter: has to be >2	Signal/noise of IgM488 on sample array. Filter: has to be >2.5	z-score of col. R	i-score: sample signal rel to GST staining (colR/colM*10)
Sample	rank	HuProt Index	block	row	col	Gene name		AutoAg	IG	ID	Flag sam	GST sam	Prot con	Prot sam	rsd Prot sam	Prot s-c	log2 Prot s-c	Prot s/c	S/N Prot sam	z	i
RS	1	15369	8	47	9	TAF9	TATA-box binding protein associated factor 9	FALSE	FALSE	JHU06695.B8C9R47	0	27336	1512	12640	0.04	11128	13.44	8.4	228.8	4.04	4.1
RS	2	12295	7	13	7	FAM175B	abraxas 2, BRISC complex subunit	FALSE	FALSE	JHU04940.B7C7R13	0	41726	1160	11718	0.01	10558	13.37	10.1	80.7	4.01	2.5
RS	3	12828	7	29	28	TTLL2	tubulin tyrosine ligase like 2	FALSE	FALSE	JHU09877.B7C28R29	0	628	54	10242	0.19	10188	13.31	189.7	91	3.97	162.2
RS	4	5078	3	35	22	DHRS4	dehydrogenase/reductase 4	FALSE	FALSE	JHU02043.B3C22R35	0	37664	1398	8356	0.24	6958	12.76	6	99.3	3.69	1.8
RS	5	22160	12	11	16	MRPL1	mitochondrial ribosomal protein L1	FALSE	FALSE	JHU08312.B12C16R11	0	29422	930	7758	0.07	6828	12.74	8.3	55	3.68	2.3
RS	6	16775	9	29	7	EXOC3	exocyst complex component 3	FALSE	FALSE	JHU09531.B9C7R29	0	30067	1242	7214	0.02	5972	12.54	5.8	212.5	3.58	2
RS	7	5570	3	51	2	GAPDHS	glyceraldehyde-3-phosphate dehydrogenase, spermatogenic	FALSE	FALSE	JHU03103.B3C2R51	0	34838	1102	5648	0.21	4546	12.15	5.1	164.3	3.38	1.3
RS	8	24671	13	27	31	KJ904287	0	FALSE	FALSE	JHU13387.B13C31R27	0	9258	562	4986	0.01	4424	12.11	8.9	137	3.36	4.8
RS	9	35857	19	5	17	TMPRSS12	transmembrane protease, serine 12	FALSE	FALSE	JHU15464.B19C17R5	0	8996	444	4790	0.04	4346	12.09	10.8	152.8	3.35	4.8
RS	10	21383	11	49	7	RAD51	RAD51 recombinase	FALSE	FALSE	JHU11109.B11C7R49	0	8578	682	4912	0.21	4230	12.05	7.2	119.6	3.32	4.9
RS	11	133	1	5	5	TOLLIP	toll interacting protein	FALSE	FALSE	JHU00089.B1C5R5	0	14053	542	4422	0.1	3880	11.92	8.2	18.5	3.26	2.8
RS	12	13313	7	45	1	MTPAP	mitochondrial poly(A) polymerase	FALSE	FALSE	JHU06780.B7C1R45	0	7204	512	4344	0.07	3832	11.9	8.5	137	3.25	5.3
RS	13	13770	7	59	10	TPMT	thiopurine S-methyltransferase	FALSE	FALSE	JHU07380.B7C10R59	0	30652	627	3850	0.24	3223	11.65	6.1	65.4	3.12	1.1
RS	14	22148	12	11	4	NXF2	nuclear RNA export factor 2	FALSE	FALSE	JHU08316.B12C4R11	0	4606	326	3246	0.14	2920	11.51	10	94.9	3.05	6.3
RS	15	6174	4	7	30	RGS18	regulator of G protein signaling 18	FALSE	FALSE	JHU00739.B4C30R7	0	20638	539	3299	0.02	2760	11.43	6.1	38.6	3.01	1.3
RS	16	10886	6	31	6	MIC13	chromosome 19 open reading frame 70	FALSE	FALSE	JHU06012.B6C6R31	0	17478	640	3412	0.17	2772	11.44	5.3	79.6	3.01	1.6
RS	17	14859	8	31	11	C17orf64_frag	chromosome 17 open reading frame 64	FALSE	FALSE	JHU05965.B8C11R31	0	14318	418	3158	0.01	2740	11.42	7.6	71.6	3	1.9
RS	18	11742	6	57	30	VGLL4	vestigial like family member 4	FALSE	FALSE	JHU07383.B6C30R57	0	30639	876	3588	0.01	2712	11.41	4.1	29.2	2.99	0.9
RS	19	13656	7	55	24	NDOR1	NADPH dependent diflavin oxidoreductase 1	FALSE	FALSE	JHU07543.B7C24R55	0	65520	1358	4033	0.01	2675	11.39	3	113.1	2.98	0.4
RS	20	13660	7	55	28	AGTR1	angiotensin II receptor type 1	FALSE	FALSE	JHU16058.B7C28R55	0	3476	164	2744	0.15	2580	11.33	16.7	62.1	2.95	7.4
RS	21	12761	7	27	25	USP2	ubiquitin specific peptidase 2	FALSE	FALSE	JHU05656.B7C25R27	0	175	21	2536	0.2	2515	11.3	120.8	59.3	2.94	143.7
RS	22	45726	23	41	30	ATF1	activating transcription factor 1	FALSE	FALSE	JHU07971.B23C30R41	0	13858	160	2589	0.13	2429	11.25	16.2	39.5	2.91	1.8
RS	23	10844	6	29	28	SLC5A12	solute carrier family 5 member 12	FALSE	FALSE	JHU05747.B6C28R29	0	161	21	2416	0.14	2395	11.23	115	31	2.9	148.8
RS	24	32203	17	15	11	BRINP1	BMP/retinoic acid inducible neural specific 1	FALSE	FALSE	JHU16270.B17C11R15	0	4736	301	2680	0.03	2379	11.22	8.9	84.8	2.9	5
RS	25	13269	7	43	21	ADAMTS12	ADAM metallopeptidase with thrombospondin type 1 motif 12	FALSE	FALSE	JHU06817.B7C21R43	0	12560	412	2762	0.29	2350	11.2	6.7	67.5	2.89	1.9
RS	26	11722	6	57	10	GCLM	glutamate-cysteine ligase modifier subunit	FALSE	FALSE	JHU07333.B6C10R57	0	40564	855	3167	0.19	2312	11.17	3.7	75.8	2.87	0.6
RS	27	44945	23	17	17	FBXO5	F-box protein 5	FALSE	FALSE	JHU18263.B23C17R17	0	4002	240	2538	0.09	2298	11.17	10.6	77	2.87	5.7
RS	28	45386	23	31	10	PTX4	pentraxin 4	FALSE	FALSE	JHU18121.B23C10R31	0	4306	257	2568	0.07	2311	11.17	10	93.8	2.87	5.4
RS	29	9756	5	57	28	WDR5B	WD repeat domain 5B	FALSE	FALSE	JHU07387.B5C28R57	0	4516	226	2444	0.16	2218	11.12	10.8	47	2.85	4.9
RS	30	14801	8	29	17	KLF4	Kruppel like factor 4	FALSE	FALSE	JHU05514.B8C17R29	0	402	28	2275	0.04	2247	11.13	81.2	51.2	2.85	55.9
RS	31	18271	10	13	31	MACROD1	MACRO domain containing 1	FALSE	FALSE	JHU08786.B10C31R13	0	7336	239	2396	0.11	2157	11.07	10	57.8	2.82	2.9
RS	32	21007	11	37	15	C3orf33	chromosome 3 open reading frame 33	FALSE	FALSE	JHU09988.B11C15R37	0	8088	293	2442	0.05	2149	11.07	8.3	82.2	2.82	2.7
RS	33	4060	3	3	28	SEC22B	SEC22 homolog B, vesicle trafficking protein (gene/pseudogene)	FALSE	FALSE	JHU00365.B3C28R3	0	18643	430	2544	0.02	2114	11.05	5.9	23.9	2.81	1.1
RS	34	9355	5	45	11	ZNF790	zinc finger protein 790	FALSE	FALSE	JHU06812.B5C11R45	0	2758	160	2301	0.09	2141	11.06	14.4	39.8	2.81	7.8
RS	35	15775	8	59	31	WDR47	WD repeat domain 47	FALSE	FALSE	JHU07385.B8C31R59	0	17341	425	2566	0.22	2141	11.06	6	68.3	2.81	1.2
RS	36	22086	12	9	6	SNX33	sorting nexin 33	FALSE	FALSE	JHU08338.B12C6R9	0	14236	366	2506	0.01	2140	11.06	6.8	58.2	2.81	1.5
RS	37	14811	8	29	27	STK33	serine/threonine kinase 33	FALSE	FALSE	JHU05544.B8C27R29	0	764	8	2104	0.19	2096	11.03	263	43.3	2.8	27.4
RS	38	13441	7	49	1	KCNAB2	potassium voltage-gated channel subfamily A regulatory beta subunit 2	FALSE	FALSE	JHU07151.B7C1R49	0	56318	1530	3575	0.03	2045	11	2.3	71.4	2.78	0.4
RS	39	13717	7	57	21	ND	#N/A	FALSE	FALSE	JHU07340.B7C21R57	0	31020	512	2558	0.14	2046	11	5	53.9	2.78	0.7
RS	40	13791	7	59	31	DHX36	DEAH-box helicase 36	FALSE	FALSE	JHU07317.B7C31R59	0	10920	424	2456	0.04	2032	10.99	5.8	49.7	2.78	1.9
RS	41	23173	12	43	5	RABL6	RAB, member RAS oncogene family like 6	FALSE	FALSE	JHU10378.B12C5R43	0	35561	872	2926	0.09	2054	11	3.4	55.4	2.78	0.6
RS	42	12814	7	29	14	FERMT1	fermitin family member 1	FALSE	FALSE	JHU14723.B7C14R29	0	278	24	2049	0.09	2025	10.98	85.4	53.2	2.77	72.8
RS	43	18247	10	13	7	TMEM160	transmembrane protein 160	FALSE	FALSE	JHU08817.B10C7R13	0	9570	438	2461	0.27	2023	10.98	5.6	67.1	2.77	2.1
RS	44	48091	24	41	27	JHU18929	0	FALSE	FALSE	JHU18929.B24C27R41	0	25840	685	2685	0.1	2000	10.97	3.9	75.5	2.77	0.8
RS	45	13773	7	59	13	ANKS3	ankyrin repeat and sterile alpha motif domain containing 3	FALSE	FALSE	JHU07300.B7C13R59	0	3276	268	2266	0.1	1998	10.96	8.5	60.4	2.76	6.1
RS	46	24973	13	37	13	AP2B1	adaptor related protein complex 2 beta 1 subunit	FALSE	FALSE	JHU14080.B13C13R37	0	49253	1002	2986	0.2	1984	10.95	3	59.6	2.76	0.4
RS	47	39325	20	51	29	FGFBP3	fibroblast growth factor binding protein 3	FALSE	FALSE	JHU19095.B20C29R51	0	3940	195	2190	0.28	1995	10.96	11.2	86.7	2.76	5.1
RS	48	11551	6	51	31	OR2M4	olfactory receptor family 2 subfamily M member 4	FALSE	FALSE	JHU07260.B6C31R51	0	8100	230	2186	0.03	1956	10.93	9.5	22.1	2.75	2.4
RS	49	11794	6	59	18	ND	#N/A	FALSE	FALSE	JHU07391.B6C18R59	0	5718	326	2194	0.26	1868	10.87	6.7	66.4	2.72	3.3
RS	50	26323	14	17	19	XM_009441031.1_frag	0	FALSE	FALSE	JHU12495.B14C19R17	0	11728	275	2165	0.04	1890	10.88	7.9	46.9	2.72	1.6
RS	51	15690	8	57	10	TMEM184C	transmembrane protein 184C	FALSE	FALSE	JHU07378.B8C10R57	0	19170	447	2295	0.12	1848	10.85	5.1	59.1	2.71	1
RS	52	46101	23	53	21	PELO	pelota mRNA surveillance and ribosome rescue factor	FALSE	FALSE	JHU02265.B23C21R53	0	24714	474	2332	0.27	1858	10.86	4.9	75.4	2.71	0.8
RS	53	11730	6	57	18	SIAH1	siah E3 ubiquitin protein ligase 1	FALSE	FALSE	JHU07371.B6C18R57	0	32794	910	2730	0	1820	10.83	3	54.8	2.7	0.6
RS	54	43332	22	41	4	DPP10	dipeptidyl peptidase like 10	FALSE	FALSE	JHU06843.B22C4R41	0	10007	134	1956	0.12	1822	10.83	14.6	55.2	2.7	1.8
RS	55	48902	24	67	6	BAFF	TNF superfamily member 13b	FALSE	FALSE	JHU29136.B24C6R67	0	108	22	1842	0.04	1820	10.83	83.7	55	2.7	168.5
RS	56	10884	6	31	4	CNIH2	cornichon family AMPA receptor auxiliary protein 2	FALSE	FALSE	JHU05977.B6C4R31	0	28842	1146	2950	0.24	1804	10.82	2.6	86.7	2.69	0.6
RS	57	15687	8	57	7	ABCA8	ATP binding cassette subfamily A member 8	FALSE	FALSE	JHU07296.B8C7R57	0	18892	588	2396	0.07	1808	10.82	4.1	52.5	2.69	1
RS	58	3969	3	1	1	ARL4D	ADP ribosylation factor like GTPase 4D	FALSE	FALSE	JHU00200.B3C1R1	0	10490	310	2076	0.05	1766	10.79	6.7	36.3	2.68	1.7
RS	59	33998	18	9	14	SYTL3	synaptotagmin like 3	FALSE	FALSE	JHU15842.B18C14R9	0	3932	166	1944	0.18	1778	10.8	11.7	44.7	2.68	4.5
RS	60	21518	11	53	14	MURC	caveolae associated protein 4	FALSE	FALSE	JHU10896.B11C14R53	0	11518	685	2444	0.23	1759	10.78	3.6	59.1	2.67	1.5
RS	61	6105	4	5	25	PRPSAP1	phosphoribosyl pyrophosphate synthetase associated protein 1	FALSE	FALSE	JHU00249.B4C25R5	0	57920	925	2672	0.2	1747	10.77	2.9	44.4	2.66	0.3
RS	62	9348	5	45	4	ZFAND4	zinc finger AN1-type containing 4	FALSE	FALSE	JHU06720.B5C4R45	0	8102	298	2028	0.34	1730	10.76	6.8	45.9	2.66	2.1
RS	63	27471	14	53	15	CSNK1A1	casein kinase 1 alpha 1	FALSE	FALSE	JHU14536.B14C15R53	0	3214	215	1933	0.03	1718	10.75	9	62.1	2.65	5.3
RS	64	33997	18	9	13	ENAH	ENAH, actin regulator	FALSE	FALSE	JHU15981.B18C13R9	0	22486	241	1957	0.01	1716	10.74	8.1	44.9	2.65	0.8
RS	65	36127	19	13	31	ARHGEF7	Rho guanine nucleotide exchange factor 7	FALSE	FALSE	JHU16343.B19C31R13	0	6021	220	1944	0.11	1724	10.75	8.8	59.1	2.65	2.9
RS	66	24074	13	9	10	CPOX	coproporphyrinogen oxidase	FALSE	FALSE	JHU12172.B13C10R9	0	21640	467	2170	0.03	1703	10.73	4.6	61.6	2.64	0.8
RS	67	451	1	15	3	ST6GALNAC1	ST6 N-acetylgalactosaminide alpha-2,6-sialyltransferase 1	FALSE	FALSE	JHU00851.B1C3R15	0	2274	224	1895	0.02	1671	10.71	8.5	29.5	2.63	7.3
RS	68	6345	4	13	9	NFIC	nuclear factor I C	FALSE	FALSE	JHU00926.B4C9R13	0	10167	362	2032	0.25	1670	10.71	5.6	62.5	2.63	1.6
RS	69	21132	11	41	12	COL4A5	collagen type IV alpha 5 chain	FALSE	FALSE	JHU09997.B11C12R41	0	6021	172	1846	0.1	1674	10.71	10.7	30.8	2.63	2.8
RS	70	33741	18	1	13	NME4	NME/NM23 nucleoside diphosphate kinase 4	FALSE	FALSE	JHU15632.B18C13R1	-50	18856	928	2563	0.1	1635	10.68	2.8	55	2.62	0.9
RS	71	18443	10	19	11	ATP1B1	ATPase Na+/K+ transporting subunit beta 1	FALSE	FALSE	JHU09030.B10C11R19	0	3818	337	1953	0.26	1616	10.66	5.8	67.3	2.61	4.2
RS	72	13980	8	3	28	CEP112	centrosomal protein 112	FALSE	FALSE	JHU04143.B8C28R3	0	26460	907	2492	0.13	1585	10.63	2.7	72.8	2.59	0.6
RS	73	44767	23	11	31	ARHGEF2	Rho/Rac guanine nucleotide exchange factor 2	FALSE	FALSE	JHU17327.B23C31R11	0	5816	172	1754	0.01	1582	10.63	10.2	57.8	2.59	2.7
RS	74	11661	6	55	13	DUSP19	dual specificity phosphatase 19	FALSE	FALSE	JHU07320.B6C13R55	0	2072	160	1715	0.07	1555	10.6	10.7	35.1	2.58	7.5
RS	75	31639	16	59	23	MRPL35	mitochondrial ribosomal protein L35	FALSE	FALSE	JHU14955.B16C23R59	0	15220	422	1976	0.01	1554	10.6	4.7	37.5	2.58	1
RS	76	13381	7	47	5	PSMC1	proteasome 26S subunit, ATPase 1	FALSE	FALSE	JHU06602.B7C5R47	0	2466	182	1726	0.34	1544	10.59	9.5	47.2	2.57	6.3
RS	77	16284	9	13	28	ZNF414	zinc finger protein 414	FALSE	FALSE	JHU08830.B9C28R13	0	8298	280	1825	0.34	1545	10.59	6.5	50.8	2.57	1.9
RS	78	44950	23	17	22	SH3BP1	SH3 domain binding protein 1	FALSE	FALSE	JHU18315.B23C22R17	0	65526	1122	2638	0.02	1516	10.57	2.4	46.2	2.56	0.2
RS	79	2377	2	13	9	TMEM186	transmembrane protein 186	FALSE	FALSE	JHU00952.B2C9R13	0	9010	190	1694	0.02	1504	10.55	8.9	35.5	2.55	1.7
RS	80	11725	6	57	13	ADH6	alcohol dehydrogenase 6 (class V)	FALSE	FALSE	JHU07297.B6C13R57	0	27426	655	2146	0.12	1491	10.54	3.3	39.7	2.55	0.5
RS	81	29203	15	45	19	CREM	cAMP responsive element modulator	FALSE	FALSE	JHU14387.B15C19R45	0	12284	108	1594	0.05	1486	10.54	14.8	39.1	2.55	1.2
RS	82	38275	20	19	3	KCNJ11	potassium voltage-gated channel subfamily J member 11	TRUE	FALSE	JHU16438.B20C3R19	0	3972	188	1682	0.06	1494	10.54	8.9	30.2	2.55	3.8
RS	83	13709	7	57	13	KCTD7	potassium channel tetramerization domain containing 7	FALSE	FALSE	JHU07341.B7C13R57	0	13612	659	2138	0.1	1479	10.53	3.2	47.6	2.54	1.1
RS	84	15235	8	43	3	OR8B3	olfactory receptor family 8 subfamily B member 3	FALSE	FALSE	JHU06592.B8C3R43	0	3782	190	1667	0.26	1477	10.53	8.8	39.6	2.54	3.9
RS	85	33993	18	9	9	TTLL9	tubulin tyrosine ligase like 9	FALSE	FALSE	JHU15849.B18C9R9	0	5929	183	1659	0.09	1476	10.53	9.1	49.5	2.54	2.5
RS	86	14418	8	17	18	NTPCR	nucleoside-triphosphatase, cancer-related	FALSE	FALSE	JHU04907.B8C18R17	0	29536	799	2248	0.01	1449	10.5	2.8	62.4	2.53	0.5
RS	87	45405	23	31	29	ARHGEF4	Rho guanine nucleotide exchange factor 4	FALSE	FALSE	JHU17875.B23C29R31	0	3537	164	1618	0.01	1454	10.51	9.9	43.8	2.53	4.1
RS	88	13767	7	59	7	BCKDHB	branched chain keto acid dehydrogenase E1 subunit beta	FALSE	FALSE	JHU07303.B7C7R59	0	24537	737	2163	0.05	1426	10.48	2.9	32.6	2.52	0.6
RS	89	15449	8	49	25	GPRC5B	G protein-coupled receptor class C group 5 member B	FALSE	FALSE	JHU07139.B8C25R49	0	16322	274	1686	0.2	1412	10.46	6.2	25.4	2.51	0.9
RS	90	34716	18	31	28	PIWIL2	piwi like RNA-mediated gene silencing 2	FALSE	FALSE	JHU19836.B18C28R31	0	2284	126	1542	0.08	1416	10.47	12.2	37.4	2.51	6.2
RS	91	11527	6	51	7	ND	#N/A	FALSE	FALSE	JHU07212.B6C7R51	0	20134	466	1866	0.3	1400	10.45	4	59.9	2.5	0.7
RS	92	18249	10	13	9	2019-03-02	#N/A	FALSE	FALSE	JHU08601.B10C9R13	0	13364	270	1666	0.02	1396	10.45	6.2	30.6	2.5	1
RS	93	36700	19	31	28	MTF1	metal regulatory transcription factor 1	FALSE	FALSE	JHU19829.B19C28R31	0	11234	318	1712	0	1394	10.45	5.4	56.6	2.5	1.2

## Sheet: WM-2
	ranked according to z-score after filter application	unique location index						known autoantigen (acc. To CPA compilation from lit.)	Immunoglobulin chain on array	clone ID lookup on (use v3.1): https://collection.cdi-lab.com/public	if -100: artefact (filter out)	GST-650 stain on sample array (av of duplicate spots)	anti-IgM-488 on control array (av of duplicate spots)	anti-IgM-488 on sample array (av of duplicate spots)	… rel sd of duplicate spots of col O. Filter: has to be <0.35	absolute fluor difference 488 (col O - col N)	log 2 of col Q	relative fluor change 488 (col O / col N) . Filter: has to be >2	Signal/noise of IgM488 on sample array. Filter: has to be >2.5	z-score of col. R	i-score: sample signal rel to GST staining (colR/colM*10)
Sample	rank	HuProt Index	block	row	col	Gene name		AutoAg	IG	ID	Flag sam	GST sam	Prot con	Prot sam	rsd Prot sam	Prot s-c	log2 Prot s-c	Prot s/c	S/N Prot sam	z	i
SR	1	46919	24	5	7	TLK1	tousled like kinase 1	FALSE	FALSE	JHU17279.B24C7R5	0	13113	282	3934	0.08	3652	11.83	14	24.1	4.59	2.8
SR	2	16129	9	9	1	FBXO2	F-box protein 2	FALSE	FALSE	JHU08293.B9C1R9	0	35814	909	4248	0.01	3339	11.71	4.7	137.1	4.53	0.9
SR	3	46940	24	5	28	TLK1	tousled like kinase 1	FALSE	FALSE	JHU17279.B24C28R5	0	19260	432	3472	0.02	3040	11.57	8	14.5	4.45	1.6
SR	4	42140	22	3	28	TLK1	tousled like kinase 1	FALSE	FALSE	JHU17279.B22C28R3	0	9894	392	3094	0	2702	11.4	7.9	32	4.36	2.7
SR	5	45726	23	41	30	ATF1	activating transcription factor 1	FALSE	FALSE	JHU07971.B23C30R41	0	13896	160	2536	0.07	2376	11.21	15.8	87.6	4.26	1.7
SR	6	43332	22	41	4	DPP10	dipeptidyl peptidase like 10	FALSE	FALSE	JHU06843.B22C4R41	0	9757	134	2328	0.01	2194	11.1	17.4	83.6	4.2	2.2
SR	7	14939	8	33	27	PNMA1	PNMA family member 1	TRUE	FALSE	JHU05920.B8C27R33	0	23227	512	2242	0	1730	10.76	4.4	93.1	4.01	0.7
SR	8	15499	8	51	11	ZNF384	zinc finger protein 384	FALSE	FALSE	JHU07197.B8C11R51	0	11118	136	1590	0.08	1454	10.51	11.7	46.7	3.87	1.3
SR	9	11616	6	53	32	NR6A1	nuclear receptor subfamily 6 group A member 1	FALSE	FALSE	JHU12981.B6C32R53	0	3559	85	1495	0.31	1410	10.46	17.6	19.4	3.85	4
SR	10	21718	11	59	22	MLX	MLX, MAX dimerization protein	FALSE	FALSE	JHU11284.B11C22R59	0	32157	416	1804	0.12	1388	10.44	4.3	7.3	3.84	0.4
SR	11	27088	14	41	16	SSH3	slingshot protein phosphatase 3	FALSE	FALSE	JHU14056.B14C16R41	0	32795	495	1890	0	1395	10.45	3.8	47.6	3.84	0.4
SR	12	25104	13	41	16	EDC4	enhancer of mRNA decapping 4	FALSE	FALSE	JHU14195.B13C16R41	0	18802	253	1612	0.21	1359	10.41	6.4	33.2	3.82	0.7
SR	13	38597	20	29	5	THRA	thyroid hormone receptor, alpha	FALSE	FALSE	JHU02483.B20C5R29	0	6548	106	1424	0.16	1318	10.36	13.4	34.3	3.79	2
SR	14	32864	17	35	32	LHX5	LIM homeobox 5	FALSE	FALSE	JHU19659.B17C32R35	0	5766	156	1400	0.05	1244	10.28	9	36.8	3.75	2.2
SR	15	16093	9	7	29	NR2E1	nuclear receptor subfamily 2 group E member 1	FALSE	FALSE	JHU08214.B9C29R7	0	2618	222	1380	0.34	1158	10.18	6.2	44.5	3.7	4.4
SR	16	38745	20	33	25	Onecut1	one cut homeobox 1	FALSE	FALSE	JHU19759.B20C25R33	0	3249	46	1204	0.27	1158	10.18	26.2	17.2	3.7	3.6
SR	17	26773	14	31	21	ATF7	activating transcription factor 7	FALSE	FALSE	JHU13696.B14C21R31	0	35198	383	1510	0.03	1127	10.14	3.9	22.4	3.67	0.3
SR	18	43730	22	53	18	BARX1	BARX homeobox 1	FALSE	FALSE	JHU03367.B22C18R53	0	34926	1016	2094	0.3	1078	10.07	2.1	33.6	3.64	0.3
SR	19	29203	15	45	19	CREM	cAMP responsive element modulator	FALSE	FALSE	JHU14387.B15C19R45	0	12616	108	1158	0.09	1050	10.04	10.7	50.6	3.62	0.8
SR	20	36620	19	29	12	NOP56_frag	NOP56 ribonucleoprotein	FALSE	FALSE	JHU02459.B19C12R29	0	6206	100	1104	0.12	1004	9.97	11	18.5	3.58	1.6
SR	21	6537	4	19	9	CREB1	cAMP responsive element binding protein 1	FALSE	FALSE	JHU01281.B4C9R19	0	6438	68	1047	0.23	979	9.94	15.4	42.4	3.57	1.5
SR	22	16130	9	9	2	SOX8	SRY-box 8	FALSE	FALSE	JHU08140.B9C2R9	0	15955	138	1090	0.16	952	9.89	7.9	40.7	3.54	0.6
SR	23	38787	20	35	3	Bhlhe22	basic helix-loop-helix family member e22	FALSE	FALSE	JHU19562.B20C3R35	0	3991	56	1002	0.12	946	9.89	17.9	7.2	3.54	2.4
SR	24	27140	14	43	4	CREM	cAMP responsive element modulator	FALSE	FALSE	JHU14386.B14C4R43	0	7488	82	974	0	892	9.8	11.9	40	3.49	1.2
SR	25	11934	7	1	30	IKZF2	IKAROS family zinc finger 2	FALSE	FALSE	JHU04167.B7C30R1	0	3648	86	967	0.11	881	9.78	11.2	39.6	3.48	2.4
SR	26	11473	6	49	17	PPARG	peroxisome proliferator activated receptor gamma	FALSE	FALSE	JHU07077.B6C17R49	0	20090	261	1132	0.11	871	9.77	4.3	25.6	3.47	0.4
SR	27	25998	14	7	14	HNF4A	hepatocyte nuclear factor 4 alpha	FALSE	FALSE	JHU12016.B14C14R7	0	5406	97	951	0.25	854	9.74	9.8	38	3.46	1.6
SR	28	21648	11	57	16	PBX2	PBX homeobox 2	FALSE	FALSE	JHU11385.B11C16R57	0	37968	560	1392	0.11	832	9.7	2.5	26.6	3.43	0.2
SR	29	31258	16	47	26	ZBTB18	zinc finger and BTB domain containing 18	FALSE	FALSE	JHU14262.B16C26R47	0	31136	366	1190	0.27	824	9.69	3.3	47.2	3.43	0.3
SR	30	28251	15	15	27	ISL1	ISL LIM homeobox 1	FALSE	FALSE	JHU12394.B15C27R15	0	1764	51	870	0.04	819	9.68	17.1	29.6	3.42	4.6
SR	31	22786	12	31	2	ARHGAP26	Rho GTPase activating protein 26	FALSE	FALSE	JHU09604.B12C2R31	0	16552	151	937	0.25	786	9.62	6.2	33.5	3.39	0.5
SR	32	2379	2	13	11	C14orf93	chromosome 14 open reading frame 93	FALSE	FALSE	JHU00975.B2C11R13	0	14792	214	984	0.24	770	9.59	4.6	26.9	3.38	0.5
SR	33	16846	9	31	14	DLX6	distal-less homeobox 6	FALSE	FALSE	JHU09722.B9C14R31	0	7064	66	804	0.14	738	9.53	12.2	12	3.34	1
SR	34	27284	14	47	20	MITF	melanogenesis associated transcription factor	TRUE	FALSE	JHU14217.B14C20R47	0	11602	102	814	0.1	712	9.48	8	35.3	3.32	0.6
SR	35	28039	15	9	7	FEV	FEV, ETS transcription factor	FALSE	FALSE	JHU12191.B15C7R9	0	4213	98	794	0.18	696	9.44	8.1	29.9	3.29	1.7
SR	36	38679	20	31	23	ND	#N/A	FALSE	FALSE	JHU19566.B20C23R31	0	1256	17	696	0.28	679	9.41	40.9	16.9	3.28	5.4
SR	37	43672	22	51	24	TRIM21	tripartite motif containing 21	TRUE	FALSE	JHU00287.B22C24R51	0	6503	182	850	0.1	668	9.38	4.7	26.9	3.26	1
SR	38	33996	18	9	12	THRB	thyroid hormone receptor beta	FALSE	FALSE	JHU15761.B18C12R9	0	11204	260	915	0.2	655	9.36	3.5	20.1	3.25	0.6
SR	39	11669	6	55	21	TMEM86A	transmembrane protein 86A	FALSE	FALSE	JHU07379.B6C21R55	0	17632	252	894	0.11	642	9.33	3.5	31.2	3.23	0.4
SR	40	15108	8	39	4	ZCWPW1	zinc finger CW-type and PWWP domain containing 1	FALSE	FALSE	JHU06429.B8C4R39	0	7790	78	703	0.27	625	9.29	9	25.3	3.21	0.8
SR	41	9485	5	49	13	MAFK	MAF bZIP transcription factor K	FALSE	FALSE	JHU07252.B5C13R49	0	13481	168	786	0.27	618	9.27	4.7	30.8	3.2	0.5
SR	42	23450	12	51	26	LHX2	LIM homeobox 2	FALSE	FALSE	JHU10785.B12C26R51	0	1658	22	633	0.17	611	9.26	28.8	23.5	3.2	3.7
SR	43	46993	24	7	17	PBX1	PBX homeobox 1	FALSE	FALSE	JHU16672.B24C17R7	0	6692	169	768	0.11	599	9.23	4.5	28.6	3.18	0.9
SR	44	25094	13	41	6	USF2	upstream transcription factor 2, c-fos interacting	FALSE	FALSE	JHU14064.B13C6R41	0	12384	160	750	0.15	590	9.2	4.7	29.4	3.16	0.5
SR	45	26951	14	37	7	FOXN3	forkhead box N3	FALSE	FALSE	JHU14094.B14C7R37	0	5922	81	668	0.08	587	9.2	8.2	25.1	3.16	1
SR	46	16208	9	11	16	NDUFAF1	NADH:ubiquinone oxidoreductase complex assembly factor 1	FALSE	FALSE	JHU08314.B9C16R11	0	9744	176	712	0.02	536	9.07	4	38	3.09	0.6
SR	47	36737	19	33	1	PIAS4	protein inhibitor of activated STAT 4	FALSE	FALSE	JHU19763.B19C1R33	0	5974	70	608	0.03	538	9.07	8.7	18	3.09	0.9
SR	48	9496	5	49	24	IRF9	interferon regulatory factor 9	FALSE	FALSE	JHU07149.B5C24R49	0	33168	332	858	0.05	526	9.04	2.6	16.5	3.08	0.2
SR	49	21712	11	59	16	PRRX1	paired related homeobox 1	FALSE	FALSE	JHU11392.B11C16R59	0	2048	55	581	0.09	526	9.04	10.6	16.5	3.08	2.6
SR	50	13706	7	57	10	RELL1	RELT like 1	FALSE	FALSE	JHU07369.B7C10R57	0	2409	160	677	0.03	517	9.01	4.2	22.1	3.06	2.1
SR	51	45709	23	41	13	HOXA1	homeobox A1	FALSE	FALSE	JHU08864.B23C13R41	0	6537	128	629	0.11	501	8.97	4.9	15.3	3.04	0.8
SR	52	2698	2	23	10	ELK3	ELK3, ETS transcription factor	FALSE	FALSE	JHU01472.B2C10R23	0	1991	30	512	0.3	482	8.91	17.1	24.4	3.01	2.4
SR	53	38811	20	35	27	Cdx1	caudal type homeobox 1	FALSE	FALSE	JHU19616.B20C27R35	0	1052	32	512	0.13	480	8.91	16	16.7	3.01	4.6
SR	54	21912	12	3	24	OTX2	orthodenticle homeobox 2	FALSE	FALSE	JHU07930.B12C24R3	0	3003	19	498	0.08	479	8.9	26.2	14.1	3	1.6
SR	55	21327	11	47	15	GRHL2	grainyhead like transcription factor 2	FALSE	FALSE	JHU10396.B11C15R47	0	10068	158	629	0.06	471	8.88	4	25.3	2.99	0.5
SR	56	16598	9	23	22	OTX1	orthodenticle homeobox 1	FALSE	FALSE	JHU08982.B9C22R23	0	2291	36	505	0.12	469	8.87	14	20.7	2.98	2
SR	57	28639	15	27	31	MSANTD2	Myb/SANT DNA binding domain containing 2	FALSE	FALSE	JHU13316.B15C31R27	0	6994	96	540	0.04	444	8.79	5.6	12.1	2.94	0.6
SR	58	11666	6	55	18	FAM168A	family with sequence similarity 168 member A	FALSE	FALSE	JHU07342.B6C18R55	0	16358	306	744	0.05	438	8.77	2.4	27	2.93	0.3
SR	59	25345	13	49	1	CREB1	cAMP responsive element binding protein 1	FALSE	FALSE	JHU14734.B13C1R49	0	8710	62	502	0.24	440	8.78	8.1	23.8	2.93	0.5
SR	60	27019	14	39	11	RXRG	retinoid X receptor gamma	FALSE	FALSE	JHU14045.B14C11R39	0	15352	168	600	0.07	432	8.75	3.6	26.8	2.92	0.3
SR	61	31240	16	47	8	TIMELESS	timeless circadian clock	FALSE	FALSE	JHU14349.B16C8R47	0	24708	334	762	0.05	428	8.74	2.3	18.1	2.91	0.2
SR	62	38667	20	31	11	RARA	retinoic acid receptor alpha	FALSE	FALSE	JHU19767.B20C11R31	0	3060	32	442	0.33	410	8.68	13.8	18.4	2.88	1.3
SR	63	2709	2	23	21	BANP	BTG3 associated nuclear protein	FALSE	FALSE	JHU01452.B2C21R23	0	2908	38	436	0.1	398	8.64	11.5	21.6	2.86	1.4
SR	64	27083	14	41	11	SCAF4	SR-related CTD associated factor 4	FALSE	FALSE	JHU14048.B14C11R41	0	15750	259	654	0.01	395	8.63	2.5	28.4	2.85	0.3
SR	65	18317	10	15	13	HHEX	hematopoietically expressed homeobox	FALSE	FALSE	JHU08777.B10C13R15	0	1510	82	470	0.27	388	8.6	5.7	19.5	2.84	2.6
SR	66	16277	9	13	21	SOX9	SRY-box 9	TRUE	FALSE	JHU08812.B9C21R13	0	11599	202	588	0.19	386	8.59	2.9	11.8	2.83	0.3
SR	67	31904	17	5	32	KIFC3	kinesin family member C3	FALSE	FALSE	JHU15423.B17C32R5	0	7096	170	556	0.23	386	8.59	3.3	20.8	2.83	0.5
SR	68	7455	4	47	31	IRF6	interferon regulatory factor 6	FALSE	FALSE	JHU03022.B4C31R47	0	6882	80	458	0.17	378	8.56	5.7	31	2.82	0.5
SR	69	21382	11	49	6	HOXA7	homeobox A7	FALSE	FALSE	JHU10975.B11C6R49	0	2252	36	416	0.17	380	8.57	11.6	15.5	2.82	1.7
SR	70	26713	14	29	25	TUBGCP4	tubulin gamma complex associated protein 4	FALSE	FALSE	JHU13211.B14C25R29	0	2463	45	418	0.01	373	8.54	9.3	13.5	2.8	1.5
SR	71	10892	6	31	12	ZNF410	zinc finger protein 410	FALSE	FALSE	JHU05854.B6C12R31	0	15577	236	604	0.06	368	8.52	2.6	24.5	2.79	0.2
SR	72	22089	12	9	9	ELF1	E74 like ETS transcription factor 1	FALSE	FALSE	JHU08185.B12C9R9	0	23043	220	588	0.01	368	8.52	2.7	19.5	2.79	0.2
SR	73	20952	11	35	24	VDR	vitamin D receptor	FALSE	FALSE	JHU09878.B11C24R35	0	2934	43	406	0.02	363	8.5	9.4	17.3	2.78	1.2
SR	74	22102	12	9	22	TFEB	transcription factor EB	FALSE	FALSE	JHU08241.B12C22R9	0	6466	55	418	0.06	363	8.5	7.6	6.4	2.78	0.6
SR	75	27161	14	43	25	CREM	cAMP responsive element modulator	FALSE	FALSE	JHU14383.B14C25R43	0	4824	61	420	0.24	359	8.49	6.9	12.6	2.78	0.7
SR	76	38786	20	35	2	Esrrb	estrogen related receptor beta	FALSE	FALSE	JHU19571.B20C2R35	0	6096	70	426	0.12	356	8.48	6.1	6.6	2.77	0.6
SR	77	28802	15	33	2	SPIN2A	spindlin family member 2A	FALSE	FALSE	JHU13489.B15C2R33	0	8520	104	456	0.12	352	8.46	4.4	18.1	2.76	0.4
SR	78	38806	20	35	22	XM_006509802.2_frag	0	FALSE	FALSE	JHU19673.B20C22R35	0	3791	56	408	0.03	352	8.46	7.3	16.9	2.76	0.9
SR	79	3090	2	35	18	PAX9	paired box 9	FALSE	FALSE	JHU02264.B2C18R35	0	1458	20	365	0.03	345	8.43	18.2	17	2.74	2.4
SR	80	26194	14	13	18	ETV4	ETS variant 4	FALSE	FALSE	JHU12568.B14C18R13	0	9838	94	437	0.03	343	8.42	4.6	18.7	2.74	0.3
SR	81	49043	24	71	19	SS-A 60kD	#N/A	FALSE	FALSE	auto-antigen_no_GST_tag	0	36	150	496	0.04	346	8.43	3.3	6.1	2.74	n/a
SR	82	19467	10	51	11	BARHL1	BarH like homeobox 1	FALSE	FALSE	JHU10948.B10C11R51	0	6415	96	437	0.18	341	8.41	4.6	15.7	2.73	0.5
SR	83	11087	6	37	15	USF1	upstream transcription factor 1	FALSE	FALSE	JHU06233.B6C15R37	0	13636	169	502	0.04	333	8.38	3	20	2.72	0.2
SR	84	36762	19	33	26	Vsx1	visual system homeobox 1	FALSE	FALSE	JHU19603.B19C26R33	0	590	10	340	0.01	330	8.37	34	17.3	2.71	5.6
SR	85	11077	6	37	5	ND	#N/A	FALSE	FALSE	JHU06199.B6C5R37	0	13552	162	484	0.05	322	8.33	3	22.3	2.69	0.2
SR	86	16861	9	31	29	MEOX1	mesenchyme homeobox 1	FALSE	FALSE	JHU09751.B9C29R31	0	4242	32	352	0.05	320	8.32	11	14	2.68	0.8
SR	87	19986	11	5	18	IRX3	iroquois homeobox 3	FALSE	FALSE	JHU08009.B11C18R5	0	22486	292	609	0.01	317	8.31	2.1	4.5	2.68	0.1
SR	88	17673	9	57	9	ZIC3	Zic family member 3	FALSE	FALSE	JHU11320.B9C9R57	0	4308	124	437	0.02	313	8.29	3.5	14.4	2.67	0.7
SR	89	27864	15	3	24	RFX4	regulatory factor X4	FALSE	FALSE	JHU11778.B15C24R3	0	8454	92	404	0.26	312	8.29	4.4	13.9	2.67	0.4
SR	90	43478	22	45	22	RBPJ	recombination signal binding protein for immunoglobulin kappa J region	FALSE	FALSE	JHU13657.B22C22R45	0	12709	106	418	0.27	312	8.29	3.9	14.1	2.67	0.2
SR	91	1413	1	45	5	PAX8	paired box 8	TRUE	FALSE	JHU02750.B1C5R45	0	3236	34	342	0.05	308	8.27	10.1	14.4	2.66	1
SR	92	8986	5	33	26	ZNF26	zinc finger protein 26	FALSE	FALSE	JHU05853.B5C26R33	0	1509	70	380	0.2	310	8.28	5.4	15.8	2.66	2.1
SR	93	129	1	5	1	ATP6V1C1	ATPase H+ transporting V1 subunit C1	FALSE	FALSE	JHU00202.B1C1R5	0	36503	246	546	0.09	300	8.23	2.2	17.7	2.64	0.1
SR	94	48967	24	69	7	Sm Antigen	#N/A	FALSE	FALSE	auto-antigen_no_GST_tag	0	76	209	510	0.17	301	8.23	2.4	22.1	2.64	n/a
SR	95	36766	19	33	30	DMTF1	cyclin D binding myb like transcription factor 1	FALSE	FALSE	JHU19803.B19C30R33	0	12700	218	512	0.06	294	8.2	2.3	21.4	2.62	0.2
SR	96	21464	11	51	24	PAX6	paired box 6	FALSE	FALSE	JHU10999.B11C24R51	0	2958	31	318	0.14	287	8.16	10.3	59.4	2.6	1
SR	97	6914	4	31	2	IRF4	interferon regulatory factor 4	FALSE	FALSE	JHU01970.B4C2R31	0	9166	128	406	0.06	278	8.12	3.2	17.3	2.58	0.3
SR	98	21964	12	5	12	ARHGAP5-AS1	ARHGAP5 antisense RNA 1 (head to head)	FALSE	FALSE	JHU07687.B12C12R5	0	3179	47	326	0.02	279	8.12	6.9	10.7	2.58	0.9
SR	99	5005	3	33	13	DLX5	distal-less homeobox 5	FALSE	FALSE	JHU02229.B3C13R33	0	1941	29	302	0.22	273	8.09	10.4	13	2.56	1.4
SR	100	48912	24	67	16	EGFR	epidermal growth factor receptor	FALSE	FALSE	JHU29137.B24C16R67	0	880	258	529	0.11	271	8.08	2.1	13.9	2.55	3.1
SR	101	36366	19	21	14	LHX9	LIM homeobox 9	FALSE	FALSE	JHU16530.B19C14R21	0	439	38	301	0.22	263	8.04	7.9	13.4	2.53	6
SR	102	37276	19	49	28	DRGX	dorsal root ganglia homeobox	FALSE	FALSE	JHU19276.B19C28R49	0	607	26	290	0.16	264	8.04	11.2	11.8	2.53	4.3
SR	103	13650	7	55	18	KLF3	Kruppel like factor 3	FALSE	FALSE	JHU07343.B7C18R55	0	2973	116	374	0.25	258	8.01	3.2	16.5	2.52	0.9
SR	104	17416	9	49	8	OTX2	orthodenticle homeobox 2	FALSE	FALSE	JHU10909.B9C8R49	0	6530	48	307	0.06	259	8.02	6.4	12.8	2.52	0.4
SR	105	2652	2	21	28	RARG	retinoic acid receptor gamma	FALSE	FALSE	JHU01510.B2C28R21	0	3489	44	296	0.27	252	7.98	6.7	16.2	2.5	0.7
SR	106	26976	14	37	32	DLX1	distal-less homeobox 1	FALSE	FALSE	JHU13910.B14C32R37	0	1928	29	282	0	253	7.98	9.7	7.4	2.5	1.3
SR	107	30087	16	11	7	DEAF1	DEAF1, transcription factor	FALSE	FALSE	JHU12177.B16C7R11	0	11254	70	322	0.13	252	7.98	4.6	15	2.5	0.2
